# Supplementary material for: Prediction of a miRNA‐mRNA functional synergistic network for cervical squamous cell carcinoma
Source: FEBS Open Bio. 2019 Nov 17;9(12):2080–92. doi: 10.1002/2211-5463.12747 (PMC6886301; doi:10.1002/2211-5463.12747)
Supplement: Supplementary file 1 — Table S1 . GO (biological process, cellular component and molecular function) and KEGG items of common DEGs. [file FEB4-9-2080-s001.xlsx]

## Sheet: BP
Id	Items	Items_Details	Support	List size	Reference Support	Reference size	Hyp	Hyp_c	Genes
178	GO:0000278	mitotic cell cycle (BP)	40	379	304	34208	9.60695e-31	1.21048e-27	CDC7,KNTC1,CENPN,BUB1,KIF23,CDC25B,CDK1,RFC4,MCM2,CCND1,MAD2L1,CENPQ,PSMC6,AHCTF1,DYNLL1,CDC6,NEK2,POLE,RRM2,KIF18B,CENPE,TYMS,MCM4,NUP160,PKMYT1,BUB3,CDCA8,POLD3,AURKA,BIRC5,FBXO5,NDC80,MNAT1,NUP85,STAG1,PSMD2,MCM3,NUP107,DNA2,CKS1B
181	GO:0051301	cell division (BP)	34	379	286	34208	8.62124e-25	5.43138e-22	CDC7,KNTC1,BUB1,NCAPG2,CDC25B,CDK1,VRK1,CCND1,MAD2L1,ARPP19,SPAG5,HAUS6,CDC6,NEK2,KIFC1,OIP5,BORA,CENPE,TIMELESS,NCAPD3,ECT2,BUB3,TPX2,ASPM,CDCA8,SYCP2,AURKA,BIRC5,FBXO5,NDC80,STAG1,SMC4,CEP55,CKS1B
115	GO:0007049	cell cycle (BP)	33	379	435	34208	5.15729e-18	2.16606e-15	MAPK3,NCAPG2,MLF1,CDK1,VRK1,MCM2,ARPP19,HJURP,SPAG5,HAUS6,PRC1,KIFC1,FOXM1,OIP5,RBBP4,TFDP2,BORA,MELK,RPS6KA1,TIMELESS,NCAPD3,ECT2,TPX2,ASPM,SYCP2,DDX11,AURKA,NDC80,MNAT1,SMC4,ARL2,CEP55,CKS1B
685	GO:0000087	M phase of mitotic cell cycle (BP)	18	379	95	34208	2.16139e-17	5.44669e-15	KNTC1,CENPN,BUB1,KIF23,CDC25B,MAD2L1,CENPQ,AHCTF1,CENPE,NUP160,BUB3,CDCA8,BIRC5,FBXO5,NDC80,NUP85,STAG1,NUP107
249	GO:0007067	mitosis (BP)	23	379	187	34208	1.75141e-17	5.51693e-15	KIF23,NCAPG2,CDC25B,CDK1,VRK1,MAD2L1,ARPP19,SPAG5,HAUS6,CDC6,NEK2,PBK,OIP5,KIF18B,TIMELESS,NCAPD3,PKMYT1,TPX2,ASPM,AURKA,BIRC5,NDC80,CEP55
683	GO:0000236	mitotic prometaphase (BP)	15	379	85	34208	3.1422e-14	6.59862e-12	KNTC1,CENPN,BUB1,MAD2L1,CENPQ,AHCTF1,CENPE,NUP160,BUB3,CDCA8,BIRC5,NDC80,NUP85,STAG1,NUP107
430	GO:0006260	DNA replication (BP)	18	379	152	34208	1.12707e-13	2.02873e-11	CDC7,DTL,BLM,NOL8,CDK1,RFC4,MCM2,NFIB,CDC6,POLE,RBBP4,RRM2,TYMS,MCM4,POLQ,POLD3,MCM3,DNA2
179	GO:0000082	G1/S transition of mitotic cell cycle (BP)	16	379	145	34208	7.94923e-12	1.252e-09	CDC7,CDK1,MCM2,CCND1,PSMC6,CDC6,POLE,RRM2,TYMS,MCM4,PKMYT1,FBXO5,MNAT1,PSMD2,MCM3,CKS1B
180	GO:0000084	S phase of mitotic cell cycle (BP)	14	379	112	34208	2.97655e-11	4.16717e-09	RFC4,MCM2,CCND1,PSMC6,CDC6,POLE,MCM4,POLD3,DDX11,MNAT1,PSMD2,MCM3,DNA2,CKS1B
650	GO:0000070	mitotic sister chromatid segregation (BP)	7	379	15	34208	1.15607e-10	1.45665e-08	MAD2L1,NEK2,KIFC1,BUB3,DDX11,NDC80,SMC4
459	GO:0000086	G2/M transition of mitotic cell cycle (BP)	12	379	115	34208	6.36878e-09	7.29515e-07	CDC25B,CDK1,ARPP19,TAF2,DYNLL1,NEK2,FOXM1,MELK,PKMYT1,DDX11,BIRC5,MNAT1
145	GO:0006281	DNA repair (BP)	16	379	285	34208	1.4911e-07	1.56565e-05	POLR2D,FANCL,BLM,CDK1,RFC4,POLE,FOXM1,RAD51AP1,TYMS,POLQ,RAD54L,POLD3,TOPBP1,MNAT1,ACTL6A,SMC4
293	GO:0000075	cell cycle checkpoint (BP)	11	379	131	34208	2.58781e-07	2.50818e-05	CDC7,CDK1,RFC4,MCM2,MAD2L1,PSMC6,CDC6,MCM4,BUB3,PSMD2,MCM3
457	GO:0006271	DNA strand elongation involved in DNA replication (BP)	6	379	30	34208	8.43169e-07	7.58852e-05	RFC4,MCM2,MCM4,POLD3,MCM3,DNA2
1	GO:0006915	apoptotic process (BP)	22	379	594	34208	1.03833e-06	8.17683e-05	PLSCR1,BUB1,CDK1,TRIO,HMGB2,TP53AIP1,CSE1L,PSMC6,DYNLL1,AQP2,GJA1,MELK,APAF1,ECT2,KPNA1,ARHGAP10,TPX2,BIRC5,SGPP1,PSMD2,CHIA,GULP1
536	GO:0010827	regulation of glucose transport (BP)	6	379	31	34208	1.0358e-06	8.7007e-05	NUP160,NUP205,NUP62,RAE1,NUP85,NUP107
514	GO:0000083	regulation of transcription involved in G1/S phase of mitotic cell cycle (BP)	5	379	20	34208	2.19832e-06	0.000153883	CDK1,CDC6,RRM2,TYMS,FBXO5
246	GO:0006334	nucleosome assembly (BP)	9	379	102	34208	2.11654e-06	0.000156873	CENPN,MCM2,CENPQ,HMGB2,HJURP,H3F3A,OIP5,RBBP4,HP1BP3
290	GO:0000216	M/G1 transition of mitotic cell cycle (BP)	8	379	78	34208	2.5159e-06	0.000166844	CDC7,MCM2,PSMC6,CDC6,POLE,MCM4,PSMD2,MCM3
808	GO:0034080	CenH3-containing nucleosome assembly at centromere (BP)	5	379	22	34208	3.66643e-06	0.000230985	CENPN,CENPQ,HJURP,OIP5,RBBP4
538	GO:0008645	hexose transport (BP)	6	379	42	34208	6.65907e-06	0.000399544	NUP160,NUP205,NUP62,RAE1,NUP85,NUP107
839	GO:0071777	positive regulation of cell cycle cytokinesis (BP)	4	379	13	34208	9.79819e-06	0.000561169	KIF23,CDC25B,CDC6,ECT2
69	GO:0048015	phosphatidylinositol-mediated signaling (BP)	7	379	73	34208	1.68555e-05	0.000923387	RFC4,HMGB2,SPAG5,PIK3R1,TYMS,AURKA,NDC80
456	GO:0000723	telomere maintenance (BP)	6	379	50	34208	1.87218e-05	0.000982892	BLM,RFC4,OBFC1,POLE,POLD3,DNA2
283	GO:0016032	viral reproduction (BP)	14	379	329	34208	2.15147e-05	0.00108434	POLR2D,PSMC6,HCFC2,NUP160,NUP205,KPNA1,NUP62,RAE1,MNAT1,NUP85,PSMD2,NUP107,ZNF394,SLC25A5
86	GO:0005975	carbohydrate metabolic process (BP)	13	379	290	34208	2.46139e-05	0.00119283	PRPS1,GYS2,PPP1R3C,GOT2,CHST2,NUP160,PGM1,NUP205,NUP62,RAE1,NUP85,NUP107,CHIA
985	GO:0000089	mitotic metaphase (BP)	3	379	6	34208	2.63255e-05	0.00122852	CENPE,CDCA8,FBXO5
705	GO:0007088	regulation of mitosis (BP)	4	379	17	34208	3.14897e-05	0.00136818	NEK2,BORA,CENPE,PKMYT1
177	GO:0000079	regulation of cyclin-dependent protein kinase activity (BP)	6	379	55	34208	3.26003e-05	0.00136921	BLM,CCND1,CDC6,PKMYT1,MNAT1,CKS1B
287	GO:0031145	anaphase-promoting complex-dependent proteasomal ubiquitin-dependent protein catabolic process (BP)	7	379	80	34208	3.07545e-05	0.00138395	CDK1,MAD2L1,PSMC6,BUB3,AURKA,FBXO5,PSMD2
12	GO:0006468	protein phosphorylation (BP)	15	379	398	34208	4.47223e-05	0.00181774	RSRC1,POLR2D,MAPK3,BUB1,CDC25B,CDK1,VRK1,PTK6,PIK3R4,NEK2,PBK,PINK1,PKMYT1,AURKA,MNAT1
424	GO:0007059	chromosome segregation (BP)	6	379	59	34208	4.8818e-05	0.00192221	HJURP,NEK2,BIRC5,NDC80,STAG1,SLC25A5
537	GO:0015758	glucose transport (BP)	6	379	61	34208	5.90509e-05	0.00225467	NUP160,NUP205,NUP62,RAE1,NUP85,NUP107
172	GO:0007018	microtubule-based movement (BP)	7	379	90	34208	6.58027e-05	0.00243857	KIF23,KIF14,KIFC1,KIF18B,CENPE,KIF4A,KIF1C
454	GO:0032201	telomere maintenance via semi-conservative replication (BP)	4	379	21	34208	7.64593e-05	0.00267608	RFC4,POLE,POLD3,DNA2
522	GO:0006270	DNA-dependent DNA replication initiation (BP)	4	379	21	34208	7.64593e-05	0.00267608	MCM2,POLE,MCM4,MCM3
24	GO:0055085	transmembrane transport (BP)	19	379	630	34208	9.27404e-05	0.00307508	SLC15A1,SLC24A3,SLC30A3,SLC15A2,GLRB,TRPC1,SLC16A6,AQP2,NUP160,RHCG,SLCO4A1,NUP205,NUP62,RAE1,NUP85,NUP107,ATP10D,SLC7A7,SLC25A5
455	GO:0000722	telomere maintenance via recombination (BP)	4	379	22	34208	9.26355e-05	0.00315461	RFC4,POLE,POLD3,DNA2
337	GO:0006283	transcription-coupled nucleotide-excision repair (BP)	5	379	44	34208	0.000123791	0.00371373	POLR2D,RFC4,POLE,POLD3,MNAT1
343	GO:0031343	positive regulation of cell killing (BP)	2	379	2	34208	0.00012243	0.00376249	ALOX12,MGEA5
1176	GO:0071548	response to dexamethasone stimulus (BP)	2	379	2	34208	0.00012243	0.00376249	PIK3R1,CPS1
1206	GO:0000022	mitotic spindle elongation (BP)	2	379	2	34208	0.00012243	0.00376249	KIF23,PRC1
288	GO:0051439	regulation of ubiquitin-protein ligase activity involved in mitotic cell cycle (BP)	6	379	75	34208	0.000188039	0.00550998	CDK1,MAD2L1,PSMC6,BUB3,FBXO5,PSMD2
416	GO:0006461	protein complex assembly (BP)	7	379	111	34208	0.000245348	0.00702587	KNTC1,MAPK3,TGFBR3,CDK1,MNAT1,SLC7A7,ZNF148
690	GO:0008544	epidermis development (BP)	6	379	81	34208	0.000286679	0.00802702	SPRR3,CDKN2A,KRT1,CRABP2,LAMC2,ALOX12B
662	GO:0007094	mitotic cell cycle spindle assembly checkpoint (BP)	4	379	30	34208	0.000323607	0.00886402	BUB1,MAD2L1,CENPE,BUB3
1044	GO:0042369	vitamin D catabolic process (BP)	2	379	3	34208	0.000364592	0.00937522	CYP27B1,CYP24A1
1088	GO:0060236	regulation of mitotic spindle organization (BP)	2	379	3	34208	0.000364592	0.00937522	BORA,TPX2
1109	GO:0071173	spindle assembly checkpoint (BP)	2	379	3	34208	0.000364592	0.00937522	BUB1,BUB3
41	GO:0006310	DNA recombination (BP)	6	379	86	34208	0.000396522	0.00999236	BLM,RAD51AP1,RAD54L,HMGB3,ACTL6A,SMC4
129	GO:0051592	response to calcium ion (BP)	5	379	57	34208	0.000424298	0.0102811	CCND1,TRPC1,PEBP1,AQP2,MNAT1
519	GO:0051259	protein oligomerization (BP)	4	379	32	34208	0.000417281	0.0103093	BLM,UPK1A,RRM2,GJA1
687	GO:0007093	mitotic cell cycle checkpoint (BP)	3	379	14	34208	0.000448524	0.010663	KNTC1,BUB1,MAD2L1
345	GO:0006044	N-acetylglucosamine metabolic process (BP)	3	379	15	34208	0.00055606	0.0127388	NAGK,CHST2,MGEA5
601	GO:0030261	chromosome condensation (BP)	3	379	15	34208	0.00055606	0.0127388	NCAPG2,CDK1,SMC4
319	GO:0045740	positive regulation of DNA replication (BP)	4	379	37	34208	0.000733708	0.0159392	CDK1,OBFC1,DNA2,CACYBP
955	GO:0006659	phosphatidylserine biosynthetic process (BP)	2	379	4	34208	0.00072383	0.0160005	PLSCR1,PTDSS1
1172	GO:0043254	regulation of protein complex assembly (BP)	2	379	4	34208	0.00072383	0.0160005	HJURP,PINK1
282	GO:0051436	negative regulation of ubiquitin-protein ligase activity involved in mitotic cell cycle (BP)	5	379	65	34208	0.000778707	0.01663	MAD2L1,PSMC6,BUB3,FBXO5,PSMD2
619	GO:0007051	spindle organization (BP)	3	379	17	34208	0.00081748	0.0171671	SPAG5,AURKA,NDC80
232	GO:0032496	response to lipopolysaccharide (BP)	7	379	136	34208	0.000833417	0.0172148	MAPK3,CYP27B1,CPS1,S100A14,AQP2,PRDX2,STAT1
332	GO:0006289	nucleotide-excision repair (BP)	5	379	67	34208	0.000894216	0.0181728	POLR2D,RFC4,POLE,POLD3,MNAT1
408	GO:0006164	purine nucleotide biosynthetic process (BP)	3	379	18	34208	0.00097295	0.019459	GMPS,PRPS1,ADSS
763	GO:0060054	positive regulation of epithelial cell proliferation involved in wound healing (BP)	2	379	5	34208	0.00119754	0.0206698	FZD7,MMP12
896	GO:0045329	carnitine biosynthetic process (BP)	2	379	5	34208	0.00119754	0.0206698	ALDH9A1,BBOX1
972	GO:0006857	oligopeptide transport (BP)	2	379	5	34208	0.00119754	0.0206698	SLC15A1,SLC15A2
1110	GO:0051983	regulation of chromosome segregation (BP)	2	379	5	34208	0.00119754	0.0206698	BUB1,BUB3
74	GO:0010628	positive regulation of gene expression (BP)	6	379	104	34208	0.00108375	0.0213364	ALOX12,PLSCR1,CDK1,PIK3R1,DNMT1,IL18
7	GO:0006955	immune response (BP)	12	379	382	34208	0.00126012	0.0214561	ILF2,TGFBR3,IGSF6,IFI44L,AIM2,CXCL13,CXCL14,IL18,CXCL9,ENDOU,CHIA,MADCAM1
510	GO:0009636	response to toxin (BP)	5	379	71	34208	0.00116288	0.0215475	MAPK3,CDK1,PEBP1,CPS1,MPST
655	GO:0051297	centrosome organization (BP)	3	379	19	34208	0.00114593	0.0215503	HAUS6,UXT,ARL2
699	GO:0051276	chromosome organization (BP)	3	379	19	34208	0.00114593	0.0215503	BLM,RAD54L,CDCA8
587	GO:0031424	keratinization (BP)	4	379	43	34208	0.00130128	0.0215738	PPL,SPRR3,KAZN,TGM3
366	GO:0006297	nucleotide-excision repair, DNA gap filling (BP)	3	379	20	34208	0.00133713	0.0215998	RFC4,POLE,POLD3
505	GO:0006325	chromatin organization (BP)	3	379	20	34208	0.00133713	0.0215998	HMGB2,EZH2,HDAC5
23	GO:0006810	transport (BP)	16	379	604	34208	0.00129317	0.0217253	APOC1,SLC15A1,SLC30A3,TMED3,SLC15A2,SDHB,DYNLL1,TMX4,GOT2,GJA1,PITPNA,GLTP,NUP107,SLC7A7,SLC25A5,GULP1
451	GO:0030855	epithelial cell differentiation (BP)	4	379	42	34208	0.00119053	0.0217401	FZD1,UPK1A,RHCG,KRT4
482	GO:0006351	transcription, DNA-dependent (BP)	6	379	105	34208	0.00113889	0.022077	ILF2,MLF1,ZNF219,ESR1,NUP62,ZNF148
188	GO:0034142	toll-like receptor 4 signaling pathway (BP)	5	379	75	34208	0.00148705	0.0237175	MAPK3,CDK1,MAPK10,S100A14,RPS6KA1
346	GO:0051901	positive regulation of mitochondrial depolarization (BP)	2	379	6	34208	0.00178314	0.0258248	ALOX12,MGEA5
447	GO:0046134	pyrimidine nucleoside biosynthetic process (BP)	2	379	6	34208	0.00178314	0.0258248	UMPS,TYMS
834	GO:0051016	barbed-end actin filament capping (BP)	2	379	6	34208	0.00178314	0.0258248	TRIOBP,ADD2
856	GO:0008608	attachment of spindle microtubules to kinetochore (BP)	2	379	6	34208	0.00178314	0.0258248	BUB3,NDC80
946	GO:0046578	regulation of Ras protein signal transduction (BP)	2	379	6	34208	0.00178314	0.0258248	FOXM1,NUP62
1121	GO:0051988	regulation of attachment of spindle microtubules to kinetochore (BP)	2	379	6	34208	0.00178314	0.0258248	NEK2,ECT2
89	GO:0055086	nucleobase-containing small molecule metabolic process (BP)	5	379	77	34208	0.00167199	0.0263338	GMPS,UMPS,RRM2,TYMS,ADSS
322	GO:0007568	aging (BP)	6	379	114	34208	0.00173724	0.0270238	PEBP1,AQP2,TYMS,MADCAM1,MGEA5,CACYBP
135	GO:0048545	response to steroid hormone stimulus (BP)	3	379	23	34208	0.00202679	0.0280632	HMGB2,CPS1,MGEA5
782	GO:0051412	response to corticosterone stimulus (BP)	3	379	23	34208	0.00202679	0.0280632	GPX3,CCND1,PEBP1
790	GO:0070301	cellular response to hydrogen peroxide (BP)	3	379	23	34208	0.00202679	0.0280632	CDK1,ECT2,IL18
935	GO:0051225	spindle assembly (BP)	3	379	23	34208	0.00202679	0.0280632	HAUS6,NEK2,FBXO5
879	GO:0045931	positive regulation of mitotic cell cycle (BP)	3	379	24	34208	0.00229744	0.0314649	CDC25B,CDK1,BIRC5
443	GO:0006221	pyrimidine nucleotide biosynthetic process (BP)	2	379	7	34208	0.00247812	0.0315397	PRPS1,UMPS
795	GO:0033261	regulation of S phase (BP)	2	379	7	34208	0.00247812	0.0315397	CDC7,TIMELESS
819	GO:0090026	positive regulation of monocyte chemotaxis (BP)	2	379	7	34208	0.00247812	0.0315397	PLA2G7,S100A14
991	GO:0043114	regulation of vascular permeability (BP)	2	379	7	34208	0.00247812	0.0315397	BDKRB2,AZU1
56	GO:0045840	positive regulation of mitosis (BP)	3	379	25	34208	0.00258944	0.0323039	PEBP1,AURKA,EDN3
348	GO:0046326	positive regulation of glucose import (BP)	3	379	25	34208	0.00258944	0.0323039	ARPP19,PIK3R1,MGEA5
261	GO:0007411	axon guidance (BP)	10	379	307	34208	0.00241365	0.0323532	MAPK3,CDK1,TRIO,MYO10,TRPC1,KIF4A,RPS6KA1,PITPNA,LHX2,KIAA1598
539	GO:0051028	mRNA transport (BP)	4	379	51	34208	0.00245838	0.0326059	AHCTF1,NUP205,NUP62,NUP85
131	GO:0015031	protein transport (BP)	12	379	413	34208	0.0024068	0.0326082	SLC15A1,TMED3,SLC15A2,AHCTF1,CALCRL,NUP160,ECT2,NUP205,ATG3,NUP62,NUP85,NUP107
183	GO:0051403	stress-activated MAPK cascade (BP)	4	379	53	34208	0.00283121	0.0346342	MAPK3,CDK1,MAPK10,RPS6KA1
352	GO:0031100	organ regeneration (BP)	4	379	53	34208	0.00283121	0.0346342	TGFBR3,CDK1,CCND1,TYMS
10	GO:0006935	chemotaxis (BP)	6	379	126	34208	0.00287344	0.0348128	CXCR3,CXCL13,AZU1,CXCL14,CXCL9,NUP85
633	GO:0006913	nucleocytoplasmic transport (BP)	3	379	26	34208	0.00290335	0.0348402	RSRC1,NUP205,NUP62
565	GO:0007199	G-protein signaling, coupled to cGMP nucleotide second messenger (BP)	2	379	8	34208	0.00327999	0.0372324	FZD7,FZD1
857	GO:0006268	DNA unwinding involved in replication (BP)	2	379	8	34208	0.00327999	0.0372324	MCM2,MCM4
1027	GO:0045742	positive regulation of epidermal growth factor receptor signaling pathway (BP)	2	379	8	34208	0.00327999	0.0372324	ESR1,NUP62
850	GO:0007569	cell aging (BP)	3	379	27	34208	0.00323968	0.0377963	CDK1,CDKN2A,NUP62
15	GO:0006508	proteolysis (BP)	14	379	543	34208	0.00323489	0.0380931	TMPRSS4,KNTC1,USP18,KLK11,KLK13,LTF,ERAP1,ABHD10,FAM111A,CPE,PRSS3,ENDOU,MMP12,KLK12
369	GO:0006974	response to DNA damage stimulus (BP)	6	379	129	34208	0.00322856	0.0383772	MAPK3,DTL,BLM,CCND1,TIMELESS,TOPBP1
114	GO:0000910	cytokinesis (BP)	4	379	56	34208	0.00346022	0.0389275	KIF23,AHCTF1,PRC1,BIRC5
368	GO:0045471	response to ethanol (BP)	5	379	92	34208	0.00363788	0.0405639	CDK1,CCND1,PIK3R1,GOT2,PEBP1
578	GO:0031663	lipopolysaccharide-mediated signaling pathway (BP)	3	379	29	34208	0.00398153	0.0440064	MAPK3,IL18,STAT1
651	GO:0033205	cell cycle cytokinesis (BP)	2	379	9	34208	0.00418632	0.0447014	KIF23,ECT2
889	GO:0006613	cotranslational protein targeting to membrane (BP)	2	379	9	34208	0.00418632	0.0447014	SSR3,ARL6IP1
1012	GO:0032862	activation of Rho GTPase activity (BP)	2	379	9	34208	0.00418632	0.0447014	ECT2,EPHA1
815	GO:0006406	mRNA export from nucleus (BP)	4	379	59	34208	0.00417802	0.0457766	UPF2,NUP160,RAE1,NUP107

## Sheet: CC
Id	Items	Items_Details	Support	List size	Reference Support	Reference size	Hyp	Hyp_c	Genes
11	GO:0005737	cytoplasm (CC)	162	379	5302	34208	3.355e-37	8.9914e-35	ILF2,CDC7,SERPINB1,GMPS,KNTC1,SMYD2,C1orf116,ALOX12,RSRC1,MAPK3,FANCL,DTL,GYS2,BLM,PLIN3,TGFBR3,KIF23,MX2,CRNN,NOL8,CDC25B,UMPS,EPS8L2,FZD7,MAP2,MLF1,CDK1,TRIO,ALDH9A1,VRK1,ZNF415,EML3,IFI44L,ZNF185,CCND1,AIM2,IFI44,KIF14,CDH6,MAD2L1,ARPP19,HMGB2,NXN,FZD1,UPF2,HJURP,KLK13,SPAG5,CYP27B1,PTK6,BEX4,LMOD1,CSE1L,CXCR3,PSMC6,ARL6IP1,AHCTF1,HEBP2,HAUS6,DYNLL1,HSPB8,CDC6,BBOX1,PIK3R1,HPGD,ESR1,PPL,IGF2BP…
0	GO:0005634	nucleus (CC)	163	379	5441	34208	2.05254e-36	2.75041e-34	ILF2,CDC7,KNTC1,SMYD2,RSRC1,KLF8,POLR2D,MAPK3,FANCL,CENPN,DTL,PLSCR1,BLM,PHC3,BUB1,KIF23,NCAPG2,MX2,ZNF330,NOL8,CDC25B,UMPS,USP18,MLF1,CDK1,RFC4,MNX1,VRK1,ZNF415,YEATS2,DONSON,TMEM43,MCM2,CCND1,LHX6,AIM2,OBFC1,KIF14,BARX2,CDH6,MAD2L1,CENPQ,AHNAK,HMGB2,MRPL40,HOXB2,NXN,HLTF,UPF2,HJURP,SPAG5,ZNF219,NFIB,PTK6,BEX4,CSE1L,TAF2,PSMC6,SMAGP,AHCTF1,ZNF195,HAUS6,DYNLL1,TRPS1,HSPB8,CDC6,PIK3R1,H3F3A,DNAJC1…
41	GO:0005829	cytosol (CC)	76	379	2146	34208	1.29964e-19	1.16101e-17	GMPS,MOCOS,PRPS1,KNTC1,SMYD2,ALOX12,MAPK3,CENPN,PLSCR1,GYS2,BUB1,KIF23,MX2,CDC25B,UMPS,USP18,CDK1,TRIO,ALDH9A1,CCND1,AIM2,MAD2L1,CENPQ,NXN,UPF2,LMOD1,PIK3R4,PSMC6,ARL6IP1,AHCTF1,DYNLL1,CDC6,BBOX1,PIK3R1,HPGD,IGF2BP2,NEK2,ACTG2,ERAP1,TRPC1,MAPK10,ARHGAP5,PINK1,RRM2,CENPE,AKR1A1,TMOD1,KIF4A,TYMS,RPS6KA1,APAF1,LHPP,NUP160,ECT2,PGM1,BUB3,KPNA1,IL18,ARHGAP10,TGS1,WDYHV1,CDCA8,ATG3,AURKA,BIRC5,FBXO5,ND…
27	GO:0005654	nucleoplasm (CC)	45	379	891	34208	2.77596e-17	1.8599e-15	CDC7,POLR2D,MAPK3,FANCL,CENPN,KIF23,CDC25B,CDK1,RFC4,MCM2,CCND1,CENPQ,HMGB2,HJURP,PSMC6,AHCTF1,CDC6,H3F3A,ESR1,POLE,MAPK10,HAT1,OIP5,RBBP4,RRM2,CDKN2A,TYMS,RPS6KA1,DHX9,MCM4,POLQ,PKMYT1,KPNA1,TGS1,POLD3,DDX11,FBXO5,SNRPG,MNAT1,STAG1,PSMD2,MCM3,DNA2,RARB,CKS1B
82	GO:0005694	chromosome (CC)	26	379	265	34208	3.88593e-17	2.08286e-15	KNTC1,CENPN,BUB1,ZNF330,OBFC1,MAD2L1,CENPQ,HJURP,SPAG5,AHCTF1,H3F3A,NEK2,OIP5,HP1BP3,CENPE,KIF4A,TMPO,BUB3,CDCA8,TOPBP1,HMGB3,NDC80,NUP85,STAG1,NUP107,SMC4
45	GO:0005856	cytoskeleton (CC)	43	379	846	34208	1.1874e-16	5.30374e-15	KNTC1,MAPK3,DTL,GYS2,KIF23,CDC25B,MAP2,VRK1,EML3,ZNF185,MYO10,KIF14,MAD2L1,SPAG5,LMOD1,HAUS6,DYNLL1,PPL,NEK2,ACTG2,KIFC1,CNN1,KIF18B,TMOD1,KIF4A,NPHP4,ADD2,KRT1,UXT,ECT2,CDCA8,TOPBP1,NUP62,FRMD4B,AURKA,BIRC5,RAE1,FBXO5,NUP85,ARL2,CEP55,KIF1C,MACF1
18	GO:0005730	nucleolus (CC)	50	379	1461	34208	1.7275e-12	6.61386e-11	ILF2,PLSCR1,BLM,NCAPG2,ZNF330,NOL8,VRK1,ZNF415,AIM2,CDH6,HMGB2,HLTF,HJURP,SPAG5,NFIB,PTK6,SMAGP,HAUS6,HPGD,PRC1,SH2D4A,NEK2,FOXM1,ATAD2,HAT1,KAZN,KIF18B,MUL1,KIF4A,CDKN2A,DHX9,APAF1,LHPP,MCM4,CRABP2,BUB3,CA9,TPX2,CDCA8,POLD3,HDAC5,DDX11,BIRC5,FBXO5,BAALC,MCM3,SMC4,BRIX1,ZNF148,CSTB
155	GO:0000777	condensed chromosome kinetochore (CC)	12	379	61	34208	3.07564e-12	1.03034e-10	KNTC1,CENPN,BUB1,MAD2L1,HJURP,SPAG5,AHCTF1,NEK2,BUB3,NDC80,NUP85,NUP107
140	GO:0005819	spindle (CC)	14	379	113	34208	3.3637e-11	1.00163e-09	KIF23,VRK1,KIF14,HAUS6,PRC1,KIFC1,CENPE,RPS6KA1,TPX2,CDCA8,AURKA,BIRC5,FBXO5,NUP85
80	GO:0000922	spindle pole (CC)	12	379	75	34208	4.01323e-11	1.07554e-09	KNTC1,CDC25B,MAD2L1,SPAG5,CDC6,PRC1,NEK2,TPX2,ASPM,TOPBP1,NUP62,DDX11
49	GO:0030496	midbody (CC)	10	379	73	34208	8.27531e-09	2.01617e-07	KIF23,ZNF330,CDK1,NEK2,KIF4A,ECT2,DDX11,AURKA,BIRC5,CEP55
154	GO:0000776	kinetochore (CC)	9	379	55	34208	9.28324e-09	2.07326e-07	BUB1,MAD2L1,NEK2,CENPE,NUP160,BUB3,NDC80,NUP85,NUP107
36	GO:0000775	chromosome, centromeric region (CC)	9	379	59	34208	1.76442e-08	3.63741e-07	ZNF330,CENPQ,HJURP,OIP5,CENPE,CDCA8,BIRC5,NDC80,STAG1
138	GO:0005643	nuclear pore (CC)	8	379	58	34208	2.49364e-07	4.77354e-06	MAD2L1,AHCTF1,NUP160,NUP205,KPNA1,NUP62,RAE1,NUP107
63	GO:0005874	microtubule (CC)	14	379	262	34208	1.60575e-06	2.86893e-05	KIF23,MAP2,EML3,KIF14,SPAG5,HAUS6,DYNLL1,NEK2,KIFC1,KIF18B,CENPE,TPX2,KIF1C,MACF1
12	GO:0005739	mitochondrion (CC)	36	379	1394	34208	2.66907e-06	4.47069e-05	AGR2,MAPK3,MRPL17,PXMP2,FASTKD3,CDK1,ALDH9A1,AIM2,MRPL40,CYP27B1,SDHB,TP53AIP1,HEBP2,DYNLL1,BBOX1,PPL,MAPK10,GOT2,ABHD10,AGPAT5,PEBP1,CISD1,CPS1,PINK1,HIGD1A,MUL1,TYMS,ALDH1L1,MPST,POLD3,MTHFD2,CYP24A1,PRDX2,ACOT9,ARL2,SLC25A5
199	GO:0031080	Nup107-160 complex (CC)	4	379	10	34208	2.95467e-06	4.65795e-05	AHCTF1,NUP160,NUP85,NUP107
10	GO:0005783	endoplasmic reticulum (CC)	28	379	1000	34208	8.40225e-06	0.0001251	APOC1,SSR3,AGR2,TGFBR3,RSAD2,TMEM43,PGAP3,HSPA13,TMED3,C3orf52,ARL6IP1,DNAJC1,MEST,ERAP1,PTGIS,CALCRL,UPK1A,MAL,GJA1,LRBA,PKMYT1,UGGT1,TMEM38B,RPN1,SGPP1,ATP10D,TM7SF2,KIF1C
44	GO:0005876	spindle microtubule (CC)	5	379	30	34208	1.84465e-05	0.000260193	CDK1,PRC1,KIF4A,AURKA,BIRC5
9	GO:0016020	membrane (CC)	72	379	4065	34208	3.78523e-05	0.00050722	TMPRSS4,SSR3,TMEM184C,CWH43,DTL,PLIN3,NETO2,PXMP2,SLC15A1,CRNN,SLC30A3,RSAD2,IGSF6,MMD,TMEM43,SLC38A6,CCND1,PGAP3,TMED3,SLC15A2,CYP27B1,SDHB,GLRB,CHSY1,SYT17,C3orf52,ARL6IP1,LRP10,DNAJC1,ESR1,MEST,ERAP1,PTGIS,TRPC1,TMX4,ARHGAP5,AGPAT5,CISD1,CALCRL,PINK1,HIGD1A,LRRC8D,AQP2,RNF167,MAL,MUL1,PTDSS1,TMOD1,SYNGR1,CHST2,GREB1,TMPO,PDGFD,TYMS,NPHP4,ADD2,KRT1,RHCG,SLCO4A1,PKMYT1,TMEM38B,RPN1,GLTP,SGPP1,BA…
46	GO:0005813	centrosome (CC)	13	379	323	34208	7.41747e-05	0.00094661	DTL,CDC25B,HAUS6,DYNLL1,NEK2,DHX9,NPHP4,UXT,AURKA,BAALC,MCM3,ARL2,CEP55
22	GO:0005887	integral to plasma membrane (CC)	26	379	1016	34208	7.86396e-05	0.000957973	PLSCR1,TGFBR3,SLC15A1,SLC30A3,IGSF6,GPR19,CDHR1,MMD,SLC15A2,GLRB,CXCR3,BDKRB2,TRPC1,SMPD2,CALCRL,SLC16A6,MAL,GJA1,SYNGR1,RHCG,EPHA1,GPR1,SLC7A7,TM7SF2,SLC25A5,CSPG4
200	GO:0042555	MCM complex (CC)	3	379	9	34208	0.000107861	0.00125681	MCM2,MCM4,MCM3
74	GO:0005635	nuclear envelope (CC)	7	379	107	34208	0.000195606	0.00218426	TMPO,NUP160,NUP205,NUP62,RAE1,NUP85,NUP107
181	GO:0019718	rough microsome (CC)	2	379	3	34208	0.000364592	0.00361891	MAP2,RPN1
246	GO:0005784	Sec61 translocon complex (CC)	2	379	3	34208	0.000364592	0.00361891	SSR3,ARL6IP1
250	GO:0097149	centralspindlin complex (CC)	2	379	3	34208	0.000364592	0.00361891	KIF23,ECT2
6	GO:0005625	soluble fraction (CC)	13	379	390	34208	0.000463528	0.00443663	MAPK3,GYS2,GPX3,NAGK,PIK3R1,CXCL13,PPP1R3C,PEBP1,TYMS,LAMC2,EDN3,KLK12,CACYBP
3	GO:0005615	extracellular space (CC)	20	379	784	34208	0.000540745	0.00499723	SERPINB1,C3,TGFBR3,GPX3,HMGB2,KLK13,SOSTDC1,APOD,CXCL13,PLA2G7,PEBP1,CXCL14,IL18,CXCL9,SLURP1,LAMC2,EDN3,PRSS3,ENDOU,CHIA
113	GO:0031965	nuclear membrane (CC)	7	379	133	34208	0.000730663	0.0063167	DTL,AHCTF1,DNAJC1,KAZN,TMEM38B,NUP62,NUP85
64	GO:0043234	protein complex (CC)	9	379	217	34208	0.000756397	0.00633483	MAPK3,MAP2,HMGB2,ESR1,NEK2,CPS1,HIGD1A,AQP2,CDCA8
225	GO:0032133	chromosome passenger complex (CC)	2	379	4	34208	0.00072383	0.00646622	CDCA8,BIRC5
17	GO:0005624	membrane fraction (CC)	15	379	523	34208	0.000830605	0.00674552	TGFBR3,SLC15A1,SLC30A3,MMD,SLC15A2,GLRB,LMOD1,SMPD2,SLC16A6,AQP2,GJA1,PKMYT1,LAMC2,SGPP1,MADCAM1
35	GO:0043231	intracellular membrane-bounded organelle (CC)	10	379	269	34208	0.000909595	0.00716974	ACAA1,PLIN3,OBFC1,BBOX1,FOXM1,HAT1,KAZN,NUP62,MNAT1,MCM3
160	GO:0005741	mitochondrial outer membrane (CC)	6	379	102	34208	0.000979638	0.00750123	CYP27B1,PEBP1,CISD1,PINK1,MUL1,GJA1
7	GO:0005794	Golgi apparatus (CC)	22	379	958	34208	0.0011525	0.00857973	KNTC1,MAPK3,PLSCR1,PLIN3,RSAD2,TMEM43,PGAP3,TMED3,CHSY1,PEBP1,GJA1,CHST2,LRBA,APAF1,CXCL14,PKMYT1,HDAC5,CPE,ARL2,ZNF148,KIF1C,MACF1
1	GO:0005622	intracellular (CC)	37	379	1962	34208	0.00119614	0.00866392	KNTC1,KLF8,MRPL17,BLM,CDC25B,MAP2,TRIO,ZNF415,CCND1,ROGDI,ZNF219,NFIB,ZNF195,TRPS1,HSPB8,PIK3R1,APOD,ARHGAP5,ZNF200,NAIP,IQGAP2,SIPA1L3,DHX9,APAF1,ECT2,ARHGAP10,ALS2CL,TOPBP1,PITPNA,BIRC5,ZNF16,ZNF394,LHX2,ARL2,ZNF148,CSPG4,CSTB
13	GO:0005886	plasma membrane (CC)	59	379	3575	34208	0.00124381	0.00877214	C1orf116,MREG,PLSCR1,TGFBR3,SLC15A1,SLC24A3,EPS8L2,GPR19,CDHR1,FZD7,ALDH9A1,CDH6,SLC15A2,SLC41A3,FZD1,PTK6,GLRB,MALL,CXCR3,SMAGP,BDKRB2,DYNLL1,PIK3R1,ESR1,PPL,PRC1,TRPC1,SMPD2,MAPK10,GOT2,CALCRL,UPK1A,S100A14,SLC16A6,AQP2,KIF18B,GJA1,LRBA,MELK,PSCA,ADD2,KRT1,RHCG,SLCO4A1,CA9,ARHGAP10,EPHA1,GPR1,MARCKSL1,CPE,ACTL6A,ENDOU,ATP10D,SLC7A7,HN1L,MADCAM1,MACF1,CSPG4,ADSS
121	GO:0000785	chromatin (CC)	5	379	75	34208	0.00148705	0.0102187	MCM2,AHCTF1,OIP5,TMPO,STAG1
31	GO:0016324	apical plasma membrane (CC)	8	379	196	34208	0.00162492	0.010887	MREG,UPK1A,AQP2,MAL,AKR1A1,RHCG,IL18,CSPG4
193	GO:0072686	mitotic spindle (CC)	2	379	6	34208	0.00178314	0.0116557	KIF23,ECT2
229	GO:0032589	neuron projection membrane (CC)	2	379	7	34208	0.00247812	0.0158128	FZD7,FZD1
97	GO:0005875	microtubule associated complex (CC)	3	379	29	34208	0.00398153	0.0248151	MAP2,DYNLL1,KIFC1
115	GO:0015629	actin cytoskeleton (CC)	7	379	180	34208	0.00408548	0.0248843	PHC3,BBOX1,TRIOBP,IQGAP2,PGM1,PDLIM2,MACF1
16	GO:0015630	microtubule cytoskeleton (CC)	5	379	97	34208	0.00455898	0.0271513	ZNF415,PRC1,S100A14,CENPE,TPX2
4	GO:0005576	extracellular region (CC)	34	379	1913	34208	0.00474574	0.0276491	APOC1,C3,SPINK2,AGR2,TGFBR3,GPX3,KLK11,KLK13,CHSY1,SOSTDC1,H3F3A,APOD,CXCL13,LTF,ERAP1,PLA2G7,AZU1,GFOD2,PDGFD,CXCL14,IL18,CXCL9,NELL2,SLURP1,LAMC2,THBS2,CPE,EDN3,PRSS3,ENDOU,CHIA,APOL1,MMP12,KLK12
111	GO:0005657	replication fork (CC)	2	379	10	34208	0.00519469	0.0290037	BLM,DNMT1
222	GO:0035098	ESC/E(Z) complex (CC)	2	379	10	34208	0.00519469	0.0290037	EZH2,RBBP4
170	GO:0042645	mitochondrial nucleoid (CC)	3	379	35	34208	0.00679135	0.0371445	CPS1,DNA2,SLC25A5
150	GO:0005802	trans-Golgi network (CC)	4	379	71	34208	0.00804368	0.0431141	SYT17,AQP2,CHST2,LRBA
95	GO:0001673	male germ cell nucleus (CC)	2	379	13	34208	0.00880871	0.0462889	BLM,TOPBP1
120	GO:0016363	nuclear matrix (CC)	4	379	74	34208	0.0092832	0.0478442	BLM,AHCTF1,HAT1,KIF4A

## Sheet: MF
Id	Items	Items_Details	Support	List size	Reference Support	Reference size	Hyp	Hyp_c	Genes
13	GO:0005515	protein binding (MF)	135	379	4463	34208	2.07488e-29	9.89716e-27	ACAA1,ILF2,KNTC1,AGR2,SMYD2,ALOX12,RSRC1,MAPK3,DTL,PLSCR1,BLM,PLIN3,BUB1,TGFBR3,KIF23,PXMP2,NOL8,MAP2,MLF1,CDK1,TRIO,RFC4,VRK1,YEATS2,MCM2,CCND1,OBFC1,KIF14,NAGK,MAD2L1,AHNAK,SLC15A2,HMGB2,HLTF,FZD1,UPF2,HJURP,KLK13,SPAG5,ZNF219,SDHB,PTK6,GLRB,CSE1L,MALL,TAF2,PIK3R4,PSMC6,ARL6IP1,BDKRB2,DYNLL1,TRPS1,HSPB8,CDC6,PIK3R1,APOD,DNAJC1,ESR1,PPL,IGF2BP2,LTF,PRC1,SH2D4A,NEK2,SPRR3,DNMT1,ERAP1,TRPC1,EZH2,F…
12	GO:0005524	ATP binding (MF)	57	379	1489	34208	3.22188e-16	7.68418e-14	ILF2,CDC7,DDX60,GMPS,PRPS1,MAPK3,BLM,BUB1,KIF23,CDK1,TRIO,RFC4,VRK1,MCM2,MYO10,KIF14,HSPA13,NAGK,HLTF,PTK6,PIK3R4,PSMC6,CDC6,SEPHS1,NEK2,ACTG2,KIFC1,PBK,ATAD2,MAPK10,PEBP1,CPS1,NAIP,PINK1,KIF18B,CENPE,KIF4A,MELK,RPS6KA1,DHX9,APAF1,MCM4,POLQ,PKMYT1,RAD54L,TPX2,EPHA1,DDX11,AURKA,ACTL6A,MCM3,ATP10D,SMC4,BRIX1,DNA2,KIF1C,HSPA14
14	GO:0000166	nucleotide binding (MF)	66	379	2120	34208	2.45788e-14	3.90803e-12	CDC7,DDX60,GMPS,PRPS1,POLR2D,MAPK3,BLM,TP53I3,BUB1,KIF23,MX2,NOL8,CDK1,TRIO,RFC4,VRK1,MCM2,MYO10,KIF14,HSPA13,NAGK,HLTF,PTK6,PIK3R4,PSMC6,CDC6,HPGD,IGF2BP2,SEPHS1,NEK2,POLE,ACTG2,KIFC1,PBK,ATAD2,MAPK10,PEBP1,CPS1,NAIP,PINK1,KIF18B,CENPE,GFOD2,KIF4A,MELK,TYMS,RPS6KA1,DHX9,APAF1,MCM4,POLQ,ALDH1L1,PKMYT1,RAD54L,EPHA1,MTHFD2,DDX11,AURKA,MCM3,ATP10D,SMC4,ARL2,DNA2,KIF1C,HSPA14,ADSS
46	GO:0003824	catalytic activity (MF)	20	379	371	34208	8.19005e-09	9.76664e-07	ACAA1,ASAH1,TMPRSS4,GMPS,POLR2D,BLM,RSAD2,KLK13,HPGD,SEPHS1,MEST,AZU1,CPS1,TGM3,ALDH1L1,MTHFD2,FAM111A,PRSS3,CHIA,KLK12
49	GO:0004674	protein serine/threonine kinase activity (MF)	18	379	377	34208	2.80264e-07	2.67372e-05	CDC7,MAPK3,BUB1,CDK1,TRIO,VRK1,PTK6,PIK3R4,HSPB8,NEK2,PBK,MAPK10,PINK1,MELK,RPS6KA1,PKMYT1,NUP62,AURKA
137	GO:0004672	protein kinase activity (MF)	15	379	278	34208	6.0418e-07	4.80323e-05	CDC7,POLR2D,MAPK3,BUB1,FASTKD3,CDK1,CCND1,PIK3R4,NEK2,MAPK10,RPS6KA1,PKMYT1,EPHA1,AURKA,MNAT1
193	GO:0004386	helicase activity (MF)	10	379	125	34208	1.41887e-06	9.66857e-05	DDX60,BLM,MCM2,HLTF,MCM4,POLQ,RAD54L,DDX11,MCM3,DNA2
1	GO:0003677	DNA binding (MF)	43	379	1785	34208	1.65789e-06	9.88519e-05	ILF2,KLF8,BLM,PHC3,MLF1,ZNF415,MCM2,OBFC1,BARX2,HMGB2,HLTF,ZNF219,NFIB,AHCTF1,ZNF195,H3F3A,DNAJC1,ESR1,POLE,DNMT1,EZH2,FOXM1,HP1BP3,TFDP2,RNF10,DEK,RAD51AP1,KIF4A,TMPO,DHX9,MCM4,POLQ,RAD54L,TOPBP1,HMGB3,SYCP2,DDX11,ZNF16,MCM3,ZNF394,ZNF148,DNA2,RARB
86	GO:0016491	oxidoreductase activity (MF)	18	379	437	34208	2.32144e-06	0.000123036	ALOX12,TP53I3,ALDH9A1,GPX3,NXN,SDHB,BBOX1,HPGD,RRM2,GFOD2,AKR1A1,ALDH1L1,MTHFD2,CYP24A1,PRDX2,NUP62,ALOX12B,TM7SF2
0	GO:0046872	metal ion binding (MF)	58	379	2879	34208	6.74305e-06	0.000292403	CDC7,SMYD2,ALOX12,KLF8,FANCL,PHC3,ZNF330,RSAD2,ZNF415,MCM2,ZNF185,LHX6,HLTF,CYP27B1,ZNF219,SDHB,CHSY1,PDZD8,ZNF195,TRPS1,BBOX1,ESR1,LTF,NEK2,POLE,DNMT1,ERAP1,PTGIS,SMPD2,RNF10,CISD1,ZC4H2,ZNF200,NAIP,RNF219,RNF167,MUL1,TGM3,ADD2,PHF20L1,PKMYT1,RNF113A,CA9,CYP24A1,PDLIM2,CPE,BIRC5,FBXO5,MNAT1,ALOX12B,ZNF16,ENDOU,ZNF394,ATP10D,LHX2,ZNF148,PARP12,RARB
8	GO:0016740	transferase activity (MF)	21	379	616	34208	6.5688e-06	0.000313332	ILF2,PRPS1,SMYD2,UMPS,NAGK,CHSY1,SEPHS1,POLE,DNMT1,EZH2,PTDSS1,CHST2,TYMS,POLQ,TGS1,MPST,POLD3,RPN1,CHM,GSTA4,PARP12
263	GO:0004003	ATP-dependent DNA helicase activity (MF)	5	379	27	34208	1.07393e-05	0.000426887	BLM,DHX9,MCM4,DDX11,DNA2
93	GO:0019901	protein kinase binding (MF)	12	379	237	34208	1.52639e-05	0.000560066	CDC25B,CCND1,PIK3R1,PRC1,FOXM1,BORA,CENPE,TPX2,EPHA1,AURKA,FBXO5,CSPG4
220	GO:0003777	microtubule motor activity (MF)	7	379	73	34208	1.68555e-05	0.00057429	KIF23,KIF14,KIFC1,KIF18B,CENPE,KIF4A,KIF1C
64	GO:0016787	hydrolase activity (MF)	25	379	971	34208	9.80857e-05	0.00311913	ASAH1,DDX60,BLM,CDC25B,MCM2,HLTF,KLK13,PSMC6,MEST,PLA2G7,SMPD2,ATAD2,ABHD10,DHX9,LHPP,MCM4,POLQ,WDYHV1,HDAC5,MTHFD2,ACOT9,SGPP1,MCM3,ATP10D,DNA2
458	GO:0015333	peptide:hydrogen symporter activity (MF)	2	379	2	34208	0.00012243	0.00364995	SLC15A1,SLC15A2
222	GO:0005487	nucleocytoplasmic transporter activity (MF)	3	379	10	34208	0.000152821	0.00428796	NUP160,NUP62,NUP107
61	GO:0000287	magnesium ion binding (MF)	9	379	178	34208	0.000178265	0.00472402	PRPS1,PINK1,TGM3,RPS6KA1,LHPP,PGM1,MTHFD2,ATP10D,ADSS
101	GO:0008236	serine-type peptidase activity (MF)	5	379	51	34208	0.000251312	0.00630926	KLK11,ABHD10,PRSS3,ENDOU,KLK12
204	GO:0004252	serine-type endopeptidase activity (MF)	8	379	150	34208	0.000283028	0.00675022	TMPRSS4,KLK11,KLK13,LTF,AZU1,FAM111A,PRSS3,KLK12
319	GO:0004052	arachidonate 12-lipoxygenase activity (MF)	2	379	3	34208	0.000364592	0.00828144	ALOX12,ALOX12B
33	GO:0003697	single-stranded DNA binding (MF)	5	379	58	34208	0.00046015	0.00997689	BLM,OBFC1,HMGB2,RAD51AP1,MCM4
2	GO:0008270	zinc ion binding (MF)	38	379	1940	34208	0.000510646	0.0105903	SMYD2,KLF8,FANCL,PHC3,TP53I3,ZNF330,ZNF415,ZNF185,LHX6,HLTF,ZNF219,TAF2,ZNF195,TRPS1,BBOX1,ESR1,POLE,DNMT1,ERAP1,RNF10,ZNF200,RNF219,RNF167,MUL1,PHF20L1,RNF113A,CA9,PDLIM2,CPE,BIRC5,MNAT1,ZNF16,ZNF394,LHX2,MMP12,ZNF148,PARP12,RARB
26	GO:0003690	double-stranded DNA binding (MF)	7	379	134	34208	0.000763732	0.0151792	AIM2,HMGB2,NFIB,FOXM1,RAD51AP1,HMGB3,ZNF148
113	GO:0048603	fibroblast growth factor 2 binding (MF)	2	379	5	34208	0.00119754	0.0211565	TGFBR3,CXCL13
295	GO:0019212	phosphatase inhibitor activity (MF)	2	379	5	34208	0.00119754	0.0211565	ARPP19,ANP32E
280	GO:0043027	cysteine-type endopeptidase inhibitor activity involved in apoptotic process (MF)	3	379	19	34208	0.00114593	0.0218643	NAIP,RPS6KA1,BIRC5
132	GO:0005516	calmodulin binding (MF)	7	379	148	34208	0.00136358	0.0232295	MAP2,PIK3R1,CNN1,IQGAP2,ADD2,ASPM,MARCKSL1
215	GO:0048037	cofactor binding (MF)	3	379	21	34208	0.00154725	0.0238076	TYMS,ALDH1L1,BIRC5
364	GO:0016818	hydrolase activity, acting on acid anhydrides, in phosphorus-containing anhydrides (MF)	3	379	21	34208	0.00154725	0.0238076	BLM,HLTF,DDX11
57	GO:0008017	microtubule binding (MF)	5	379	75	34208	0.00148705	0.0244594	KIF23,UXT,BIRC5,RAE1,MACF1
318	GO:0016165	lipoxygenase activity (MF)	2	379	6	34208	0.00178314	0.02658	ALOX12,ALOX12B
75	GO:0042803	protein homodimerization activity (MF)	14	379	514	34208	0.00197565	0.0285571	PRPS1,GYS2,TP53I3,ALDH9A1,MAD2L1,FZD1,HPGD,UPK1A,ADD2,LHPP,ECT2,BIRC5,GSTA4,CACYBP
90	GO:0016538	cyclin-dependent protein kinase regulator activity (MF)	2	379	7	34208	0.00247812	0.0337733	CCND1,CKS1B
116	GO:0030165	PDZ domain binding (MF)	5	379	84	34208	0.00245341	0.0344199	TGFBR3,FZD7,FZD1,AQP2,GJA1
106	GO:0008201	heparin binding (MF)	6	379	124	34208	0.0026535	0.0351589	TGFBR3,CXCL13,LTF,AZU1,LAMC2,THBS2
185	GO:0008289	lipid binding (MF)	7	379	169	34208	0.00288857	0.0372392	APOD,PEBP1,MAL,MELK,CRABP2,GLTP,APOL1
172	GO:0042393	histone binding (MF)	4	379	54	34208	0.00303136	0.0380515	MCM2,HJURP,RBBP4,DEK
48	GO:0016772	transferase activity, transferring phosphorus-containing groups (MF)	8	379	220	34208	0.00331516	0.0405469	CDC7,MAPK3,BUB1,CDK1,MAPK10,MELK,RPS6KA1,PKMYT1
145	GO:0003887	DNA-directed DNA polymerase activity (MF)	3	379	28	34208	0.00359892	0.0429171	POLE,POLQ,POLD3
24	GO:0016301	kinase activity (MF)	8	379	227	34208	0.00400298	0.0465712	CDC7,PRPS1,NAGK,PINK1,CDKN2A,PKMYT1,AURKA,CKS1B

## Sheet: kegg
Id	Items	Items_Details	Support	List size	Reference Support	Reference size	Hyp	Hyp_c	Genes
118	Kegg:04110	Cell cycle	15	379	123	34208	8.37257e-12	1.30612e-09	STAG1,MCM4,CDC7,BUB3,CCND1,CDC6,MAD2L1,TFDP2,CDC25B,MCM3,PKMYT1,BUB1,CDKN2A,MCM2,CDK1
94	Kegg:03030	DNA replication	7	379	35	34208	9.98212e-08	7.78606e-06	MCM4,POLD3,MCM3,MCM2,DNA2,POLE,RFC4
108	Kegg:04914	Progesterone-mediated oocyte maturation	9	379	86	34208	4.96441e-07	2.58149e-05	MAPK3,MAD2L1,MAPK10,CDC25B,PIK3R1,PKMYT1,BUB1,RPS6KA1,CDK1
92	Kegg:04115	p53 signaling pathway	7	379	67	34208	9.52308e-06	0.0003714	APAF1,TP53I3,TP53AIP1,CCND1,CDKN2A,RRM2,CDK1
98	Kegg:04114	Oocyte meiosis	8	379	110	34208	3.2332e-05	0.00100876	MAPK3,FBXO5,MAD2L1,PKMYT1,BUB1,RPS6KA1,AURKA,CDK1
126	Kegg:05212	Pancreatic cancer	6	379	70	34208	0.000128256	0.00333465	STAT1,MAPK3,CCND1,MAPK10,PIK3R1,CDKN2A
16	Kegg:00230	Purine metabolism	8	379	158	34208	0.000401314	0.00569136	POLD3,PRPS1,POLR2D,PGM1,GMPS,RRM2,ADSS,POLE
47	Kegg:05223	Non-small cell lung cancer	5	379	53	34208	0.000301506	0.00587936	MAPK3,RARB,CCND1,PIK3R1,CDKN2A
83	Kegg:04510	Focal adhesion	9	379	197	34208	0.000377359	0.00588679	MAPK3,PDGFD,CCND1,MAPK10,ARHGAP5,PIK3R1,THBS2,LAMC2,MYL5
120	Kegg:05222	Small cell lung cancer	6	379	84	34208	0.000349225	0.00605323	APAF1,RARB,CCND1,PIK3R1,CKS1B,LAMC2
46	Kegg:05200	Pathways in cancer	12	379	324	34208	0.000298559	0.00665359	STAT1,MAPK3,RARB,BIRC5,FZD7,CCND1,MAPK10,FZD1,PIK3R1,CKS1B,LAMC2,CDKN2A
125	Kegg:05210	Colorectal cancer	5	379	62	34208	0.00062679	0.00752148	MAPK3,BIRC5,CCND1,MAPK10,PIK3R1
17	Kegg:00240	Pyrimidine metabolism	6	379	93	34208	0.00060258	0.00783354	TYMS,POLD3,POLR2D,UMPS,RRM2,POLE
101	Kegg:05218	Melanoma	5	379	70	34208	0.00109076	0.0106349	MAPK3,PDGFD,CCND1,PIK3R1,CDKN2A
155	Kegg:00670	One carbon pool by folate	3	379	18	34208	0.00097295	0.0108414	TYMS,ALDH1L1,MTHFD2
3	Kegg:03013	RNA transport	7	379	145	34208	0.00121147	0.011117	NUP107,NUP85,NUP205,NUP62,UPF2,NUP160,TGS1
53	Kegg:03420	Nucleotide excision repair	4	379	41	34208	0.00108655	0.0113001	POLD3,MNAT1,POLE,RFC4
86	Kegg:03440	Homologous recombination	3	379	26	34208	0.00290335	0.0251624	POLD3,RAD54L,BLM
73	Kegg:05152	Tuberculosis	7	379	172	34208	0.00318412	0.0261433	APAF1,C3,STAT1,MAPK3,CYP27B1,MAPK10,IL18
18	Kegg:04621	NOD-like receptor signaling pathway	4	379	57	34208	0.00368935	0.0287769	NAIP,MAPK3,MAPK10,IL18
56	Kegg:04620	Toll-like receptor signaling pathway	5	379	101	34208	0.00540674	0.0351438	STAT1,MAPK3,CXCL9,MAPK10,PIK3R1
124	Kegg:05142	Chagas disease (American trypanosomiasis)	5	379	102	34208	0.00563494	0.035162	C3,MAPK3,BDKRB2,MAPK10,PIK3R1
150	Kegg:05214	Glioma	4	379	63	34208	0.00528268	0.0358304	MAPK3,CCND1,PIK3R1,CDKN2A
55	Kegg:04062	Chemokine signaling pathway	7	379	186	34208	0.00487926	0.0362459	STAT1,MAPK3,CXCR3,CXCL9,CXCL14,PIK3R1,CXCL13
119	Kegg:05140	Leishmaniasis	4	379	66	34208	0.00622866	0.037372	C3,STAT1,MAPK3,MARCKSL1
66	Kegg:00250	Alanine, aspartate and glutamate metabolism	3	379	32	34208	0.00527396	0.0373971	CPS1,GOT2,ADSS
7	Kegg:00270	Cysteine and methionine metabolism	3	379	36	34208	0.00734874	0.0424594	MPST,DNMT1,GOT2
135	Kegg:05220	Chronic myeloid leukemia	4	379	73	34208	0.00885711	0.0493467	MAPK3,CCND1,PIK3R1,CDKN2A
