# Supplementary material for: Prediction of a miRNA‐mRNA functional synergistic network for cervical squamous cell carcinoma
Source: FEBS Open Bio. 2019 Nov 17;9(12):2080–92. doi: 10.1002/2211-5463.12747 (PMC6886301; doi:10.1002/2211-5463.12747)
Supplement: Supplementary file 2 — Table S2. Topological properties of the DEmiRNA‐mRNA interaction pair of CIN versus N. [file FEB4-9-2080-s002.csv]

SUID	AverageShortestPathLength	BetweennessCentrality	ClosenessCentrality	ClusteringCoefficient	Degree	Eccentricity	IsSingleNode	memo	name	NeighborhoodConnectivity	NumberOfDirectedEdges	NumberOfUndirectedEdges	PartnerOfMultiEdgedNodePairs	Radiality	selected	SelfLoops	shared name	Stress	TopologicalCoefficient	UpDown
827	2.96615385	0.09280534	0.33713693	0.0	28	5	false	miRNA	hsa-miR-18a	2.32142857	28	0	0	0.67230769	false	0	hsa-miR-18a	132900	0.11011905	Up
828	3.38461538	0.00268396	0.29545455	0.0	2	4	false	mRNA	ABR	47.5	2	0	0	0.6025641	false	0	ABR	5252	0.52247191	Down
829	2.64	0.21060297	0.37878788	0.0	67	5	false	miRNA	hsa-miR-93	3.14925373	67	0	0	0.72666667	false	0	hsa-miR-93	448728	0.14328358	Up
830	3.21846154	0.08446487	0.31070746	0.0	21	5	false	miRNA	hsa-miR-27b	1.95238095	21	0	0	0.63025641	false	0	hsa-miR-27b	189714	0.08658009	Up
831	4.21538462	0.0	0.23722628	0.0	1	6	false	mRNA	ADORA2B	21.0	1	0	0	0.46410256	false	0	ADORA2B	0	0.0	Down
832	2.75692308	0.11140915	0.36272321	0.0	47	5	false	miRNA	hsa-miR-15b	2.87234043	47	0	0	0.70717949	false	0	hsa-miR-15b	259726	0.1248227	Up
833	3.17538462	0.00465123	0.31492248	0.0	3	4	false	mRNA	AKR1B10	56.33333333	3	0	0	0.6374359	false	0	AKR1B10	10360	0.45355191	Down
834	2.34461538	0.4050692	0.42650919	0.0	98	3	false	miRNA	hsa-miR-16	2.14285714	98	0	0	0.77589744	false	0	hsa-miR-16	533626	0.06722689	Up
835	2.98461538	0.0824941	0.33505155	0.0	24	5	false	miRNA	hsa-miR-9	2.70833333	24	0	0	0.66923077	false	0	hsa-miR-9	119668	0.13141026	Up
836	2.70153846	0.10271303	0.37015945	0.0	46	5	false	miRNA	hsa-miR-106a	4.02173913	46	0	0	0.71641026	false	0	hsa-miR-106a	277588	0.1888587	Up
837	3.31076923	0.00102543	0.30204461	0.0	4	4	false	mRNA	AKR7A2	51.0	4	0	0	0.61487179	false	0	AKR7A2	6908	0.50505051	Down
838	2.71384615	0.10086351	0.36848073	0.0	48	5	false	miRNA	hsa-miR-106b	3.83333333	48	0	0	0.71435897	false	0	hsa-miR-106b	215740	0.18888889	Up
839	2.72	0.07563595	0.36764706	0.0	43	5	false	miRNA	hsa-miR-519d	4.30232558	43	0	0	0.71333333	false	0	hsa-miR-519d	199900	0.20639535	Up
840	3.34153846	0.0	0.29926335	0.0	1	4	false	mRNA	ALDH2	98.0	1	0	0	0.60974359	false	0	ALDH2	0	0.0	Down
841	3.22461538	0.02770648	0.3101145	0.0	9	5	false	miRNA	hsa-miR-210	2.55555556	9	0	0	0.62923077	false	0	hsa-miR-210	35594	0.12962963	Up
842	4.22153846	0.0	0.23688047	0.0	1	6	false	mRNA	ALDH5A1	9.0	1	0	0	0.46307692	false	0	ALDH5A1	0	0.0	Down
843	3.29846154	0.01359861	0.30317164	0.0	4	4	false	mRNA	ALDH9A1	44.0	4	0	0	0.61692308	false	0	ALDH9A1	27192	0.42574257	Down
844	3.40307692	0.0702646	0.29385172	0.0	18	5	false	miRNA	hsa-miR-185	1.83333333	18	0	0	0.59948718	false	0	hsa-miR-185	106368	0.10416667	Up
845	4.4	0.0	0.22727273	0.0	1	6	false	mRNA	ALOX12	18.0	1	0	0	0.43333333	false	0	ALOX12	0	0.0	Down
846	3.34153846	0.0	0.29926335	0.0	1	4	false	mRNA	ANPEP	98.0	1	0	0	0.60974359	false	0	ANPEP	0	0.0	Down
847	3.96307692	0.0	0.25232919	0.0	1	6	false	mRNA	AP1B1	28.0	1	0	0	0.50615385	false	0	AP1B1	0	0.0	Down
848	3.75384615	0.0	0.26639344	0.0	1	6	false	mRNA	AP5S1	47.0	1	0	0	0.54102564	false	0	AP5S1	0	0.0	Down
849	3.34153846	0.0	0.29926335	0.0	1	4	false	mRNA	ARG2	98.0	1	0	0	0.60974359	false	0	ARG2	0	0.0	Down
850	3.16307692	0.00722965	0.31614786	0.0	5	4	false	mRNA	ARHGAP1	47.0	5	0	0	0.63948718	false	0	ARHGAP1	28742	0.37704918	Down
851	3.00923077	0.11033853	0.33231084	0.0	31	5	false	miRNA	hsa-miR-19b	2.41935484	31	0	0	0.66512821	false	0	hsa-miR-19b	221780	0.11827957	Up
852	2.91076923	0.00881961	0.3435518	0.0	3	4	false	mRNA	ARHGAP32	70.66666667	3	0	0	0.68153846	false	0	ARHGAP32	23504	0.42222222	Down
853	4.00615385	0.0	0.24961598	0.0	1	6	false	mRNA	ARHGEF28	31.0	1	0	0	0.49897436	false	0	ARHGEF28	0	0.0	Down
854	3.34153846	0.0	0.29926335	0.0	1	4	false	mRNA	ARL2	98.0	1	0	0	0.60974359	false	0	ARL2	0	0.0	Down
855	3.71692308	0.0	0.26903974	0.0	1	6	false	mRNA	ARL4D	43.0	1	0	0	0.54717949	false	0	ARL4D	0	0.0	Down
856	3.34153846	0.0	0.29926335	0.0	1	4	false	mRNA	ARMCX2	98.0	1	0	0	0.60974359	false	0	ARMCX2	0	0.0	Down
857	3.63692308	0.0	0.2749577	0.0	1	6	false	mRNA	ARPC2	67.0	1	0	0	0.56051282	false	0	ARPC2	0	0.0	Down
858	3.69846154	0.0	0.2703827	0.0	1	6	false	mRNA	ARPC4	46.0	1	0	0	0.55025641	false	0	ARPC4	0	0.0	Down
859	3.34153846	0.0	0.29926335	0.0	1	4	false	mRNA	ARPC5L	98.0	1	0	0	0.60974359	false	0	ARPC5L	0	0.0	Down
860	4.00615385	0.0	0.24961598	0.0	1	6	false	mRNA	ARPIN	31.0	1	0	0	0.49897436	false	0	ARPIN	0	0.0	Down
861	3.08307692	0.02794256	0.3243513	0.0	4	4	false	mRNA	ATP5G3	45.5	4	0	0	0.65282051	false	0	ATP5G3	40522	0.32720588	Down
862	3.24923077	0.06103248	0.30776515	0.0	16	5	false	miRNA	hsa-miR-200c	2.0625	16	0	0	0.62512821	false	0	hsa-miR-200c	61940	0.09659091	Up
863	3.02153846	0.10017013	0.33095723	0.0	25	5	false	miRNA	hsa-miR-21	1.8	25	0	0	0.66307692	false	0	hsa-miR-21	79510	0.06666667	Up
864	4.01846154	0.0	0.24885145	0.0	1	6	false	mRNA	ATXN10	25.0	1	0	0	0.49692308	false	0	ATXN10	0	0.0	Down
865	3.28	3.0283E-4	0.30487805	0.0	2	4	false	mRNA	AURKAIP1	72.5	2	0	0	0.62	false	0	AURKAIP1	1736	0.6745283	Down
866	3.69846154	0.0	0.2703827	0.0	1	6	false	mRNA	B4GALT7	46.0	1	0	0	0.55025641	false	0	B4GALT7	0	0.0	Down
867	3.06461538	0.0175075	0.32630522	0.0	3	4	false	mRNA	BACE1	51.0	3	0	0	0.65589744	false	0	BACE1	26862	0.35714286	Down
868	3.98153846	0.0	0.2511592	0.0	1	6	false	mRNA	BIK	24.0	1	0	0	0.50307692	false	0	BIK	0	0.0	Down
869	3.05230769	0.00370628	0.32762097	0.0	3	4	false	mRNA	BSPRY	62.66666667	3	0	0	0.65794872	false	0	BSPRY	12716	0.4342723	Down
870	3.34153846	0.0	0.29926335	0.0	1	4	false	mRNA	BTF3	98.0	1	0	0	0.60974359	false	0	BTF3	0	0.0	Down
871	3.75384615	0.0	0.26639344	0.0	1	6	false	mRNA	C12orf29	47.0	1	0	0	0.54102564	false	0	C12orf29	0	0.0	Down
872	3.21230769	0.00320668	0.31130268	0.0	2	4	false	mRNA	CA12	63.0	2	0	0	0.63128205	false	0	CA12	5816	0.52991453	Down
873	4.21538462	0.0	0.23722628	0.0	1	6	false	mRNA	CAB39L	21.0	1	0	0	0.46410256	false	0	CAB39L	0	0.0	Down
874	4.4	0.0	0.22727273	0.0	1	6	false	mRNA	CAPNS1	18.0	1	0	0	0.43333333	false	0	CAPNS1	0	0.0	Down
875	3.26153846	0.03968962	0.30660377	0.0	13	5	false	miRNA	hsa-miR-31	2.84615385	13	0	0	0.62307692	false	0	hsa-miR-31	65902	0.16783217	Up
876	4.25846154	0.0	0.23482659	0.0	1	6	false	mRNA	CASKIN2	13.0	1	0	0	0.45692308	false	0	CASKIN2	0	0.0	Down
877	3.63692308	0.0	0.2749577	0.0	1	6	false	mRNA	CBR1	67.0	1	0	0	0.56051282	false	0	CBR1	0	0.0	Down
878	3.48923077	0.00564786	0.28659612	0.0	3	6	false	mRNA	CBX7	27.66666667	3	0	0	0.58512821	false	0	CBX7	10130	0.3652968	Down
879	3.96307692	0.0	0.25232919	0.0	1	6	false	mRNA	CCDC51	28.0	1	0	0	0.50615385	false	0	CCDC51	0	0.0	Down
880	2.55384615	0.04808732	0.39156627	0.0	8	4	false	mRNA	CCND1	50.125	8	0	0	0.74102564	false	0	CCND1	113198	0.22534404	Down
881	3.05846154	0.00342101	0.32696177	0.0	3	4	false	mRNA	CDADC1	63.66666667	3	0	0	0.65692308	false	0	CDADC1	12562	0.44444444	Down
882	4.25846154	0.0	0.23482659	0.0	1	6	false	mRNA	CDC42SE1	13.0	1	0	0	0.45692308	false	0	CDC42SE1	0	0.0	Down
883	3.63692308	0.0	0.2749577	0.0	1	6	false	mRNA	CDHR1	67.0	1	0	0	0.56051282	false	0	CDHR1	0	0.0	Down
884	3.52615385	0.00190597	0.28359511	0.0	2	6	false	mRNA	CES2	38.0	2	0	0	0.57897436	false	0	CES2	3110	0.51388889	Down
885	3.69846154	0.0	0.2703827	0.0	1	6	false	mRNA	CINP	46.0	1	0	0	0.55025641	false	0	CINP	0	0.0	Down
886	3.62461538	0.011149	0.27589134	0.0	6	5	false	miRNA	hsa-miR-141	2.66666667	6	0	0	0.5625641	false	0	hsa-miR-141	16278	0.23809524	Up
887	4.62153846	0.0	0.21637816	0.0	1	6	false	mRNA	CISD1	6.0	1	0	0	0.39641026	false	0	CISD1	0	0.0	Down
888	3.02153846	0.0207943	0.33095723	0.0	4	4	false	mRNA	CLU	49.5	4	0	0	0.66307692	false	0	CLU	24922	0.33219178	Down
889	3.71692308	0.0	0.26903974	0.0	1	6	false	mRNA	COL4A3BP	43.0	1	0	0	0.54717949	false	0	COL4A3BP	0	0.0	Down
890	3.34153846	0.0	0.29926335	0.0	1	4	false	mRNA	COMT	98.0	1	0	0	0.60974359	false	0	COMT	0	0.0	Down
891	3.71076923	0.0	0.2694859	0.0	1	6	false	mRNA	COPE	48.0	1	0	0	0.54820513	false	0	COPE	0	0.0	Down
892	3.71076923	0.0	0.2694859	0.0	1	6	false	mRNA	CORO1B	48.0	1	0	0	0.54820513	false	0	CORO1B	0	0.0	Down
893	4.21538462	0.0	0.23722628	0.0	1	6	false	mRNA	COX6A1	21.0	1	0	0	0.46410256	false	0	COX6A1	0	0.0	Down
894	3.27384615	0.00853102	0.30545113	0.0	5	4	false	mRNA	COX6B1	42.0	5	0	0	0.62102564	false	0	COX6B1	17754	0.39423077	Down
895	3.96307692	0.0	0.25232919	0.0	1	6	false	mRNA	COX7B	28.0	1	0	0	0.50615385	false	0	COX7B	0	0.0	Down
896	4.21538462	0.0	0.23722628	0.0	1	6	false	mRNA	CRISP2	21.0	1	0	0	0.46410256	false	0	CRISP2	0	0.0	Down
897	2.59076923	0.04696144	0.38598575	0.0	8	4	false	mRNA	CRK	48.25	8	0	0	0.73487179	false	0	CRK	111420	0.22287736	Down
898	3.40307692	4.8199E-4	0.29385172	0.0	3	4	false	mRNA	CROT	52.66666667	3	0	0	0.59948718	false	0	CROT	3256	0.60784314	Down
899	2.73846154	0.02175689	0.36516854	0.0	6	4	false	mRNA	CSDE1	58.16666667	6	0	0	0.71025641	false	0	CSDE1	65392	0.30087719	Down
900	4.21538462	0.0	0.23722628	0.0	1	6	false	mRNA	CSRP2	21.0	1	0	0	0.46410256	false	0	CSRP2	0	0.0	Down
901	4.21538462	0.0	0.23722628	0.0	1	6	false	mRNA	CTSB	21.0	1	0	0	0.46410256	false	0	CTSB	0	0.0	Down
902	3.34153846	0.0	0.29926335	0.0	1	4	false	mRNA	CTSD	98.0	1	0	0	0.60974359	false	0	CTSD	0	0.0	Down
903	2.8	0.01505223	0.35714286	0.0	5	4	false	mRNA	CYCS	60.4	5	0	0	0.7	false	0	CYCS	40456	0.3281768	Down
904	3.71692308	0.0	0.26903974	0.0	1	6	false	mRNA	DAPK2	43.0	1	0	0	0.54717949	false	0	DAPK2	0	0.0	Down
905	3.28	3.0283E-4	0.30487805	0.0	2	4	false	mRNA	DECR1	72.5	2	0	0	0.62	false	0	DECR1	1736	0.6745283	Down
906	3.71692308	0.0	0.26903974	0.0	1	6	false	mRNA	DEPTOR	43.0	1	0	0	0.54717949	false	0	DEPTOR	0	0.0	Down
907	3.34153846	0.0	0.29926335	0.0	1	4	false	mRNA	DESI1	98.0	1	0	0	0.60974359	false	0	DESI1	0	0.0	Down
908	3.34153846	0.0	0.29926335	0.0	1	4	false	mRNA	DNAJC1	98.0	1	0	0	0.60974359	false	0	DNAJC1	0	0.0	Down
909	3.67384615	0.03319102	0.2721943	0.0	10	5	false	miRNA	hsa-miR-30d	1.6	10	0	0	0.55435897	false	0	hsa-miR-30d	46890	0.15	Up
910	4.67076923	0.0	0.2140975	0.0	1	6	false	mRNA	DYNLT3	10.0	1	0	0	0.38820513	false	0	DYNLT3	0	0.0	Down
911	4.4	0.0	0.22727273	0.0	1	6	false	mRNA	EDAR	18.0	1	0	0	0.43333333	false	0	EDAR	0	0.0	Down
912	3.96307692	0.0	0.25232919	0.0	1	6	false	mRNA	EDF1	28.0	1	0	0	0.50615385	false	0	EDF1	0	0.0	Down
913	3.12	0.01456904	0.32051282	0.0	3	4	false	mRNA	EEF2	48.0	3	0	0	0.64666667	false	0	EEF2	21694	0.35877863	Down
914	3.07692308	0.00369697	0.325	0.0	2	4	false	mRNA	EIF3F	73.0	2	0	0	0.65384615	false	0	EIF3F	7766	0.51798561	Down
915	3.96307692	0.0	0.25232919	0.0	1	6	false	mRNA	EIF3I	28.0	1	0	0	0.50615385	false	0	EIF3I	0	0.0	Down
916	3.34153846	0.0	0.29926335	0.0	1	4	false	mRNA	EIF3K	98.0	1	0	0	0.60974359	false	0	EIF3K	0	0.0	Down
917	4.00615385	0.0	0.24961598	0.0	1	6	false	mRNA	EIF3L	31.0	1	0	0	0.49897436	false	0	EIF3L	0	0.0	Down
918	3.12	0.00213549	0.32051282	0.0	2	4	false	mRNA	EIF3M	72.0	2	0	0	0.64666667	false	0	EIF3M	6204	0.53787879	Down
919	3.34153846	0.0	0.29926335	0.0	1	4	false	mRNA	EIF4B	98.0	1	0	0	0.60974359	false	0	EIF4B	0	0.0	Down
920	4.00615385	0.0	0.24961598	0.0	1	6	false	mRNA	EIF4E2	31.0	1	0	0	0.49897436	false	0	EIF4E2	0	0.0	Down
921	3.71076923	0.0	0.2694859	0.0	1	6	false	mRNA	ELOVL6	48.0	1	0	0	0.54820513	false	0	ELOVL6	0	0.0	Down
922	4.21538462	0.0	0.23722628	0.0	1	6	false	mRNA	ENDOU	21.0	1	0	0	0.46410256	false	0	ENDOU	0	0.0	Down
923	3.98153846	0.0	0.2511592	0.0	1	6	false	mRNA	EPB41L1	24.0	1	0	0	0.50307692	false	0	EPB41L1	0	0.0	Down
924	3.40307692	4.8199E-4	0.29385172	0.0	3	4	false	mRNA	ERAP1	52.66666667	3	0	0	0.59948718	false	0	ERAP1	3256	0.60784314	Down
925	4.67076923	0.0	0.2140975	0.0	1	6	false	mRNA	ERLIN1	10.0	1	0	0	0.38820513	false	0	ERLIN1	0	0.0	Down
926	3.48923077	0.00564786	0.28659612	0.0	3	6	false	mRNA	ESR1	27.66666667	3	0	0	0.58512821	false	0	ESR1	10130	0.3652968	Down
927	3.96307692	0.0	0.25232919	0.0	1	6	false	mRNA	EXPH5	28.0	1	0	0	0.50615385	false	0	EXPH5	0	0.0	Down
928	3.75384615	0.0	0.26639344	0.0	1	6	false	mRNA	FADD	47.0	1	0	0	0.54102564	false	0	FADD	0	0.0	Down
929	3.63692308	0.0	0.2749577	0.0	1	6	false	mRNA	FAH	67.0	1	0	0	0.56051282	false	0	FAH	0	0.0	Down
930	3.69846154	0.0	0.2703827	0.0	1	6	false	mRNA	FAM114A1	46.0	1	0	0	0.55025641	false	0	FAM114A1	0	0.0	Down
931	3.63692308	0.0	0.2749577	0.0	1	6	false	mRNA	FAM174B	67.0	1	0	0	0.56051282	false	0	FAM174B	0	0.0	Down
932	3.24307692	0.00700133	0.30834915	0.0	5	4	false	mRNA	FBXL5	43.4	5	0	0	0.62615385	false	0	FBXL5	20908	0.38899083	Down
933	3.34153846	0.0	0.29926335	0.0	1	4	false	mRNA	FDXR	98.0	1	0	0	0.60974359	false	0	FDXR	0	0.0	Down
934	4.21538462	0.0	0.23722628	0.0	1	6	false	mRNA	FHL2	21.0	1	0	0	0.46410256	false	0	FHL2	0	0.0	Down
935	4.4	0.0	0.22727273	0.0	1	6	false	mRNA	FOLR1	18.0	1	0	0	0.43333333	false	0	FOLR1	0	0.0	Down
936	3.24307692	0.00700133	0.30834915	0.0	5	4	false	mRNA	FOXC1	43.4	5	0	0	0.62615385	false	0	FOXC1	20908	0.38899083	Down
937	3.98153846	0.0	0.2511592	0.0	1	6	false	mRNA	FRMD4B	24.0	1	0	0	0.50307692	false	0	FRMD4B	0	0.0	Down
938	3.75384615	0.0	0.26639344	0.0	1	6	false	mRNA	FUT2	47.0	1	0	0	0.54102564	false	0	FUT2	0	0.0	Down
939	4.25846154	0.0	0.23482659	0.0	1	6	false	mRNA	FZD1	13.0	1	0	0	0.45692308	false	0	FZD1	0	0.0	Down
940	3.63692308	0.0	0.2749577	0.0	1	6	false	mRNA	GCAT	67.0	1	0	0	0.56051282	false	0	GCAT	0	0.0	Down
941	3.34153846	0.0	0.29926335	0.0	1	4	false	mRNA	GLT8D1	98.0	1	0	0	0.60974359	false	0	GLT8D1	0	0.0	Down
942	3.28	3.0283E-4	0.30487805	0.0	2	4	false	mRNA	GNAL	72.5	2	0	0	0.62	false	0	GNAL	1736	0.6745283	Down
943	3.28	3.0283E-4	0.30487805	0.0	2	4	false	mRNA	GNL3L	72.5	2	0	0	0.62	false	0	GNL3L	1736	0.6745283	Down
944	3.16307692	0.00722965	0.31614786	0.0	5	4	false	mRNA	GNPTAB	47.0	5	0	0	0.63948718	false	0	GNPTAB	28742	0.37704918	Down
945	4.01846154	0.0	0.24885145	0.0	1	6	false	mRNA	GOLGA4	25.0	1	0	0	0.49692308	false	0	GOLGA4	0	0.0	Down
946	4.10461538	0.00103217	0.24362819	0.0	2	6	false	mRNA	GOT1	14.0	2	0	0	0.4825641	false	0	GOT1	646	0.52	Down
947	3.21230769	0.04106479	0.31130268	0.0	12	5	false	miRNA	hsa-miR-205	2.58333333	12	0	0	0.63128205	false	0	hsa-miR-205	44184	0.14393939	Up
948	2.97230769	0.00581939	0.33643892	0.0	2	4	false	mRNA	GOT2	82.5	2	0	0	0.67128205	false	0	GOT2	13222	0.5224359	Down
949	3.85846154	0.00241044	0.25917065	0.0	2	6	false	mRNA	GPD1L	17.0	2	0	0	0.52358974	false	0	GPD1L	1682	0.5	Down
950	3.96307692	0.0	0.25232919	0.0	1	6	false	mRNA	GREB1L	28.0	1	0	0	0.50615385	false	0	GREB1L	0	0.0	Down
951	3.24307692	0.00826554	0.30834915	0.0	2	4	false	mRNA	GRWD1	58.0	2	0	0	0.62615385	false	0	GRWD1	11242	0.50892857	Down
952	4.4	0.0	0.22727273	0.0	1	6	false	mRNA	GSTA4	18.0	1	0	0	0.43333333	false	0	GSTA4	0	0.0	Down
953	3.63692308	0.0	0.2749577	0.0	1	6	false	mRNA	HERPUD1	67.0	1	0	0	0.56051282	false	0	HERPUD1	0	0.0	Down
954	3.05846154	0.00342101	0.32696177	0.0	3	4	false	mRNA	HIGD1A	63.66666667	3	0	0	0.65692308	false	0	HIGD1A	12562	0.44444444	Down
955	3.71076923	0.0	0.2694859	0.0	1	6	false	mRNA	HMGCL	48.0	1	0	0	0.54820513	false	0	HMGCL	0	0.0	Down
956	3.55076923	0.007907	0.28162912	0.0	3	6	false	mRNA	HMGCS1	22.66666667	3	0	0	0.57487179	false	0	HMGCS1	10510	0.34391534	Down
957	4.17846154	3.9116E-4	0.23932253	0.0	2	6	false	mRNA	HOXB5	11.0	2	0	0	0.47025641	false	0	HOXB5	580	0.55555556	Down
958	4.01846154	0.0	0.24885145	0.0	1	6	false	mRNA	HPGD	25.0	1	0	0	0.49692308	false	0	HPGD	0	0.0	Down
959	3.34153846	0.0	0.29926335	0.0	1	4	false	mRNA	HSD17B8	98.0	1	0	0	0.60974359	false	0	HSD17B8	0	0.0	Down
960	3.63692308	0.0	0.2749577	0.0	1	6	false	mRNA	IBA57	67.0	1	0	0	0.56051282	false	0	IBA57	0	0.0	Down
961	3.98153846	0.0	0.2511592	0.0	1	6	false	mRNA	ID2	24.0	1	0	0	0.50307692	false	0	ID2	0	0.0	Down
962	3.56923077	0.01024469	0.28017241	0.0	3	6	false	mRNA	ID4	24.33333333	3	0	0	0.57179487	false	0	ID4	13880	0.35353535	Down
963	3.15692308	0.01269602	0.31676413	0.0	2	4	false	mRNA	IER3IP1	64.5	2	0	0	0.64051282	false	0	IER3IP1	17938	0.50396825	Down
964	3.34153846	0.0	0.29926335	0.0	1	4	false	mRNA	IMPDH2	98.0	1	0	0	0.60974359	false	0	IMPDH2	0	0.0	Down
965	3.23076923	0.01381847	0.30952381	0.0	3	4	false	mRNA	INO80D	40.0	3	0	0	0.62820513	false	0	INO80D	16378	0.34513274	Down
966	3.71076923	0.00174998	0.2694859	0.0	2	6	false	mRNA	KCNJ2	27.5	2	0	0	0.54820513	false	0	KCNJ2	3800	0.53	Down
967	3.98153846	0.0	0.2511592	0.0	1	6	false	mRNA	KIF1C	24.0	1	0	0	0.50307692	false	0	KIF1C	0	0.0	Down
968	3.63692308	0.0	0.2749577	0.0	1	6	false	mRNA	KLF8	67.0	1	0	0	0.56051282	false	0	KLF8	0	0.0	Down
969	3.31076923	0.00102543	0.30204461	0.0	4	4	false	mRNA	KRT10	51.0	4	0	0	0.61487179	false	0	KRT10	6908	0.50505051	Down
970	3.34153846	0.0	0.29926335	0.0	1	4	false	mRNA	LAMTOR2	98.0	1	0	0	0.60974359	false	0	LAMTOR2	0	0.0	Down
971	3.34153846	0.0	0.29926335	0.0	1	4	false	mRNA	LAMTOR5	98.0	1	0	0	0.60974359	false	0	LAMTOR5	0	0.0	Down
972	3.98153846	0.0	0.2511592	0.0	1	6	false	mRNA	LDLRAP1	24.0	1	0	0	0.50307692	false	0	LDLRAP1	0	0.0	Down
973	3.63692308	0.0	0.2749577	0.0	1	6	false	mRNA	LRBA	67.0	1	0	0	0.56051282	false	0	LRBA	0	0.0	Down
974	3.31076923	0.00102543	0.30204461	0.0	4	4	false	mRNA	LRPAP1	51.0	4	0	0	0.61487179	false	0	LRPAP1	6908	0.50505051	Down
975	3.28	3.0283E-4	0.30487805	0.0	2	4	false	mRNA	LRRFIP2	72.5	2	0	0	0.62	false	0	LRRFIP2	1736	0.6745283	Down
976	4.20923077	0.0	0.2375731	0.0	1	6	false	mRNA	MAOA	12.0	1	0	0	0.46512821	false	0	MAOA	0	0.0	Down
977	3.98153846	0.0	0.2511592	0.0	1	6	false	mRNA	MAPK3	24.0	1	0	0	0.50307692	false	0	MAPK3	0	0.0	Down
978	3.90769231	0.00164257	0.25590551	0.0	2	6	false	mRNA	MDH2	16.5	2	0	0	0.51538462	false	0	MDH2	2856	0.51666667	Down
979	3.89538462	0.00473928	0.25671406	0.0	2	6	false	mRNA	MED28	20.5	2	0	0	0.5174359	false	0	MED28	5326	0.5	Down
980	4.01846154	0.0	0.24885145	0.0	1	6	false	mRNA	MEIS1	25.0	1	0	0	0.49692308	false	0	MEIS1	0	0.0	Down
981	3.69846154	0.0	0.2703827	0.0	1	6	false	mRNA	MGST2	46.0	1	0	0	0.55025641	false	0	MGST2	0	0.0	Down
982	3.96307692	0.0	0.25232919	0.0	1	6	false	mRNA	MID1	28.0	1	0	0	0.50615385	false	0	MID1	0	0.0	Down
983	4.01846154	0.0	0.24885145	0.0	1	6	false	mRNA	MOAP1	25.0	1	0	0	0.49692308	false	0	MOAP1	0	0.0	Down
984	3.50769231	0.00135901	0.28508772	0.0	2	4	false	mRNA	MREG	38.5	2	0	0	0.58205128	false	0	MREG	5684	0.54347826	Down
985	4.00615385	0.0	0.24961598	0.0	1	6	false	mRNA	MRPL17	31.0	1	0	0	0.49897436	false	0	MRPL17	0	0.0	Down
986	4.4	0.0	0.22727273	0.0	1	6	false	mRNA	MRPL34	18.0	1	0	0	0.43333333	false	0	MRPL34	0	0.0	Down
987	3.28	3.0283E-4	0.30487805	0.0	2	4	false	mRNA	MRPL40	72.5	2	0	0	0.62	false	0	MRPL40	1736	0.6745283	Down
988	4.20923077	0.0	0.2375731	0.0	1	6	false	mRNA	MRPL44	12.0	1	0	0	0.46512821	false	0	MRPL44	0	0.0	Down
989	3.63692308	0.0	0.2749577	0.0	1	6	false	mRNA	MRPL49	67.0	1	0	0	0.56051282	false	0	MRPL49	0	0.0	Down
990	3.34153846	0.0	0.29926335	0.0	1	4	false	mRNA	MRPS31	98.0	1	0	0	0.60974359	false	0	MRPS31	0	0.0	Down
991	3.17538462	0.00901568	0.31492248	0.0	5	4	false	mRNA	MSH3	46.4	5	0	0	0.6374359	false	0	MSH3	21358	0.37833333	Down
992	3.16307692	0.00722965	0.31614786	0.0	5	4	false	mRNA	MSMO1	47.0	5	0	0	0.63948718	false	0	MSMO1	28742	0.37704918	Down
993	4.01846154	0.0	0.24885145	0.0	1	6	false	mRNA	MYD88	25.0	1	0	0	0.49692308	false	0	MYD88	0	0.0	Down
994	3.34153846	0.0	0.29926335	0.0	1	4	false	mRNA	NACA	98.0	1	0	0	0.60974359	false	0	NACA	0	0.0	Down
995	3.31076923	0.00102543	0.30204461	0.0	4	4	false	mRNA	NAGK	51.0	4	0	0	0.61487179	false	0	NAGK	6908	0.50505051	Down
996	3.31076923	0.00102543	0.30204461	0.0	4	4	false	mRNA	NBL1	51.0	4	0	0	0.61487179	false	0	NBL1	6908	0.50505051	Down
997	3.63692308	0.0	0.2749577	0.0	1	6	false	mRNA	NCOA4	67.0	1	0	0	0.56051282	false	0	NCOA4	0	0.0	Down
998	3.22461538	0.01152918	0.3101145	0.0	3	4	false	mRNA	NDUFA4	39.66666667	3	0	0	0.62923077	false	0	NDUFA4	11204	0.33918129	Down
999	3.34153846	0.0	0.29926335	0.0	1	4	false	mRNA	NDUFA9	98.0	1	0	0	0.60974359	false	0	NDUFA9	0	0.0	Down
1000	3.80923077	0.0021472	0.26252019	0.0	2	6	false	mRNA	NDUFB2	21.5	2	0	0	0.53179487	false	0	NDUFB2	2710	0.5125	Down
1001	3.96307692	0.0	0.25232919	0.0	1	6	false	mRNA	NDUFB3	28.0	1	0	0	0.50615385	false	0	NDUFB3	0	0.0	Down
1002	4.24615385	0.0	0.23550725	0.0	1	6	false	mRNA	NLGN4X	16.0	1	0	0	0.45897436	false	0	NLGN4X	0	0.0	Down
1003	3.34153846	0.0	0.29926335	0.0	1	4	false	mRNA	NOP10	98.0	1	0	0	0.60974359	false	0	NOP10	0	0.0	Down
1004	2.68923077	0.07213265	0.37185355	0.0	8	4	false	mRNA	NOTCH2	37.5	8	0	0	0.71846154	false	0	NOTCH2	163526	0.18622449	Down
1005	4.01846154	0.0	0.24885145	0.0	1	6	false	mRNA	NT5C2	25.0	1	0	0	0.49692308	false	0	NT5C2	0	0.0	Down
1006	3.98153846	0.0	0.2511592	0.0	1	6	false	mRNA	ORMDL2	24.0	1	0	0	0.50307692	false	0	ORMDL2	0	0.0	Down
1007	3.63692308	0.0	0.2749577	0.0	1	6	false	mRNA	OXA1L	67.0	1	0	0	0.56051282	false	0	OXA1L	0	0.0	Down
1008	4.20923077	0.0	0.2375731	0.0	1	6	false	mRNA	PAIP2B	12.0	1	0	0	0.46512821	false	0	PAIP2B	0	0.0	Down
1009	3.63692308	0.0	0.2749577	0.0	1	6	false	mRNA	PAMR1	67.0	1	0	0	0.56051282	false	0	PAMR1	0	0.0	Down
1010	4.21538462	0.0	0.23722628	0.0	1	6	false	mRNA	PAX3	21.0	1	0	0	0.46410256	false	0	PAX3	0	0.0	Down
1011	4.01846154	0.0	0.24885145	0.0	1	6	false	mRNA	PBX1	25.0	1	0	0	0.49692308	false	0	PBX1	0	0.0	Down
1012	3.75384615	0.0	0.26639344	0.0	1	6	false	mRNA	PCCA	47.0	1	0	0	0.54102564	false	0	PCCA	0	0.0	Down
1013	4.01846154	0.0	0.24885145	0.0	1	6	false	mRNA	PDGFD	25.0	1	0	0	0.49692308	false	0	PDGFD	0	0.0	Down
1014	3.31076923	0.00102543	0.30204461	0.0	4	4	false	mRNA	PDHB	51.0	4	0	0	0.61487179	false	0	PDHB	6908	0.50505051	Down
1015	4.01846154	0.0	0.24885145	0.0	1	6	false	mRNA	PGRMC2	25.0	1	0	0	0.49692308	false	0	PGRMC2	0	0.0	Down
1016	4.00615385	0.0	0.24961598	0.0	1	6	false	mRNA	PHLDA3	31.0	1	0	0	0.49897436	false	0	PHLDA3	0	0.0	Down
1017	3.28	3.0283E-4	0.30487805	0.0	2	4	false	mRNA	PHYHIP	72.5	2	0	0	0.62	false	0	PHYHIP	1736	0.6745283	Down
1018	3.61230769	0.00389322	0.27683135	0.0	2	6	false	mRNA	PIK3C2B	28.5	2	0	0	0.56461538	false	0	PIK3C2B	7144	0.50925926	Down
1019	3.15076923	0.01018542	0.31738281	0.0	3	4	false	mRNA	PIK3R1	56.66666667	3	0	0	0.64153846	false	0	PIK3R1	13014	0.44179894	Down
1020	3.57538462	0.0098196	0.27969019	0.0	2	6	false	mRNA	PIK3R2	38.5	2	0	0	0.57076923	false	0	PIK3R2	15428	0.5	Down
1021	4.24615385	0.0	0.23550725	0.0	1	6	false	mRNA	PIN1	16.0	1	0	0	0.45897436	false	0	PIN1	0	0.0	Down
1022	4.21538462	0.0	0.23722628	0.0	1	6	false	mRNA	PINK1	21.0	1	0	0	0.46410256	false	0	PINK1	0	0.0	Down
1023	3.31076923	0.00102543	0.30204461	0.0	4	4	false	mRNA	PITPNA	51.0	4	0	0	0.61487179	false	0	PITPNA	6908	0.50505051	Down
1024	3.90153846	0.00186932	0.25630915	0.0	2	6	false	mRNA	PKIA	12.5	2	0	0	0.51641026	false	0	PKIA	1816	0.5	Down
1025	3.69846154	0.0	0.2703827	0.0	1	6	false	mRNA	PLEKHS1	46.0	1	0	0	0.55025641	false	0	PLEKHS1	0	0.0	Down
1026	3.40307692	4.8199E-4	0.29385172	0.0	3	4	false	mRNA	PNPLA4	52.66666667	3	0	0	0.59948718	false	0	PNPLA4	3256	0.60784314	Down
1027	3.15076923	0.00521284	0.31738281	0.0	3	4	false	mRNA	PNPO	57.66666667	3	0	0	0.64153846	false	0	PNPO	11330	0.44973545	Down
1028	3.34153846	0.0	0.29926335	0.0	1	4	false	mRNA	POLDIP2	98.0	1	0	0	0.60974359	false	0	POLDIP2	0	0.0	Down
1029	3.63692308	0.0	0.2749577	0.0	1	6	false	mRNA	PPP1R13B	67.0	1	0	0	0.56051282	false	0	PPP1R13B	0	0.0	Down
1030	4.20923077	0.0	0.2375731	0.0	1	6	false	mRNA	PRDX2	12.0	1	0	0	0.46512821	false	0	PRDX2	0	0.0	Down
1031	3.02153846	0.04396956	0.33095723	0.0	7	4	false	mRNA	PRRG4	37.57142857	7	0	0	0.66307692	false	0	PRRG4	70112	0.25574426	Down
1032	3.28	3.0283E-4	0.30487805	0.0	2	4	false	mRNA	PSKH1	72.5	2	0	0	0.62	false	0	PSKH1	1736	0.6745283	Down
1033	4.4	0.0	0.22727273	0.0	1	6	false	mRNA	PSMB6	18.0	1	0	0	0.43333333	false	0	PSMB6	0	0.0	Down
1034	3.34153846	0.0	0.29926335	0.0	1	4	false	mRNA	PTGS2	98.0	1	0	0	0.60974359	false	0	PTGS2	0	0.0	Down
1035	4.24615385	0.0	0.23550725	0.0	1	6	false	mRNA	PTPN13	16.0	1	0	0	0.45897436	false	0	PTPN13	0	0.0	Down
1036	4.24615385	0.0	0.23550725	0.0	1	6	false	mRNA	PTPRZ1	16.0	1	0	0	0.45897436	false	0	PTPRZ1	0	0.0	Down
1037	3.75384615	0.0	0.26639344	0.0	1	6	false	mRNA	PXMP2	47.0	1	0	0	0.54102564	false	0	PXMP2	0	0.0	Down
1038	4.24615385	0.0	0.23550725	0.0	1	6	false	mRNA	PXMP4	16.0	1	0	0	0.45897436	false	0	PXMP4	0	0.0	Down
1039	3.38461538	0.00268396	0.29545455	0.0	2	4	false	mRNA	RAB13	47.5	2	0	0	0.6025641	false	0	RAB13	5252	0.52247191	Down
1040	3.12615385	0.01983849	0.31988189	0.0	4	4	false	mRNA	RAB1B	44.0	4	0	0	0.64564103	false	0	RAB1B	29150	0.33333333	Down
1041	3.05846154	0.00342101	0.32696177	0.0	3	4	false	mRNA	RARB	63.66666667	3	0	0	0.65692308	false	0	RARB	12562	0.44444444	Down
1042	4.01846154	0.0	0.24885145	0.0	1	6	false	mRNA	RASGRP1	25.0	1	0	0	0.49692308	false	0	RASGRP1	0	0.0	Down
1043	4.00615385	0.0	0.24961598	0.0	1	6	false	mRNA	RBBP8	31.0	1	0	0	0.49897436	false	0	RBBP8	0	0.0	Down
1044	3.84615385	0.00130397	0.26	0.0	2	6	false	mRNA	REXO2	11.0	2	0	0	0.52564103	false	0	REXO2	2094	0.5	Down
1045	4.00615385	0.0	0.24961598	0.0	1	6	false	mRNA	RNF167	31.0	1	0	0	0.49897436	false	0	RNF167	0	0.0	Down
1046	3.34153846	0.0	0.29926335	0.0	1	4	false	mRNA	ROGDI	98.0	1	0	0	0.60974359	false	0	ROGDI	0	0.0	Down
1047	3.34153846	0.0	0.29926335	0.0	1	4	false	mRNA	RPL10L	98.0	1	0	0	0.60974359	false	0	RPL10L	0	0.0	Down
1048	3.24923077	0.00776146	0.30776515	0.0	3	4	false	mRNA	RPL12	39.0	3	0	0	0.62512821	false	0	RPL12	11616	0.34545455	Down
1049	2.73846154	0.02175689	0.36516854	0.0	6	4	false	mRNA	RPL14	58.16666667	6	0	0	0.71025641	false	0	RPL14	65392	0.30087719	Down
1050	3.71076923	0.0	0.2694859	0.0	1	6	false	mRNA	RPL18	48.0	1	0	0	0.54820513	false	0	RPL18	0	0.0	Down
1051	4.21538462	0.0	0.23722628	0.0	1	6	false	mRNA	RPL19	21.0	1	0	0	0.46410256	false	0	RPL19	0	0.0	Down
1052	3.21846154	0.00477042	0.31070746	0.0	3	4	false	mRNA	RPL27A	52.66666667	3	0	0	0.63025641	false	0	RPL27A	9062	0.44927536	Down
1053	3.34153846	0.0	0.29926335	0.0	1	4	false	mRNA	RPL3	98.0	1	0	0	0.60974359	false	0	RPL3	0	0.0	Down
1054	3.71692308	0.0	0.26903974	0.0	1	6	false	mRNA	RPL32	43.0	1	0	0	0.54717949	false	0	RPL32	0	0.0	Down
1055	4.25846154	0.0	0.23482659	0.0	1	6	false	mRNA	RPL35A	13.0	1	0	0	0.45692308	false	0	RPL35A	0	0.0	Down
1056	3.28	3.0283E-4	0.30487805	0.0	2	4	false	mRNA	RPL36	72.5	2	0	0	0.62	false	0	RPL36	1736	0.6745283	Down
1057	3.34153846	0.0	0.29926335	0.0	1	4	false	mRNA	RPL6	98.0	1	0	0	0.60974359	false	0	RPL6	0	0.0	Down
1058	3.71076923	0.0	0.2694859	0.0	1	6	false	mRNA	RPL7	48.0	1	0	0	0.54820513	false	0	RPL7	0	0.0	Down
1059	2.86153846	0.01171004	0.34946237	0.0	3	4	false	mRNA	RPL9	64.33333333	3	0	0	0.68974359	false	0	RPL9	24290	0.36608863	Down
1060	3.23076923	0.01219975	0.30952381	0.0	3	4	false	mRNA	RPLP0	51.66666667	3	0	0	0.62820513	false	0	RPLP0	19280	0.44837758	Down
1061	3.71076923	0.0	0.2694859	0.0	1	6	false	mRNA	RPS14	48.0	1	0	0	0.54820513	false	0	RPS14	0	0.0	Down
1062	3.57538462	0.00485692	0.27969019	0.0	2	6	false	mRNA	RPS15A	33.5	2	0	0	0.57076923	false	0	RPS15A	24694	0.5078125	Down
1063	3.28615385	0.0080037	0.30430712	0.0	2	4	false	mRNA	RPS17	54.0	2	0	0	0.61897436	false	0	RPS17	10400	0.5047619	Down
1064	3.34153846	0.0	0.29926335	0.0	1	4	false	mRNA	RPS25	98.0	1	0	0	0.60974359	false	0	RPS25	0	0.0	Down
1065	3.34153846	0.0	0.29926335	0.0	1	4	false	mRNA	RPS27	98.0	1	0	0	0.60974359	false	0	RPS27	0	0.0	Down
1066	3.31076923	0.00102543	0.30204461	0.0	4	4	false	mRNA	RPS27A	51.0	4	0	0	0.61487179	false	0	RPS27A	6908	0.50505051	Down
1067	3.28	3.0283E-4	0.30487805	0.0	2	4	false	mRNA	RPS5	72.5	2	0	0	0.62	false	0	RPS5	1736	0.6745283	Down
1068	3.28	3.0283E-4	0.30487805	0.0	2	4	false	mRNA	RPS6	72.5	2	0	0	0.62	false	0	RPS6	1736	0.6745283	Down
1069	3.84	0.00282218	0.26041667	0.0	2	6	false	mRNA	RPS7	19.0	2	0	0	0.52666667	false	0	RPS7	1874	0.5	Down
1070	3.16307692	0.00722965	0.31614786	0.0	5	4	false	mRNA	RRAGD	47.0	5	0	0	0.63948718	false	0	RRAGD	28742	0.37704918	Down
1071	3.34153846	0.0	0.29926335	0.0	1	4	false	mRNA	S100A14	98.0	1	0	0	0.60974359	false	0	S100A14	0	0.0	Down
1072	3.34153846	0.0	0.29926335	0.0	1	4	false	mRNA	SARS	98.0	1	0	0	0.60974359	false	0	SARS	0	0.0	Down
1073	3.38461538	0.00742181	0.29545455	0.0	2	4	false	mRNA	SASH1	46.0	2	0	0	0.6025641	false	0	SASH1	6216	0.50561798	Down
1074	3.69230769	0.00421253	0.27083333	0.0	2	6	false	mRNA	SATB1	28.0	2	0	0	0.55128205	false	0	SATB1	3856	0.50943396	Down
1075	3.44	0.00590519	0.29069767	0.0	2	4	false	mRNA	SC5D	41.5	2	0	0	0.59333333	false	0	SC5D	7464	0.50625	Down
1076	3.63692308	0.0	0.2749577	0.0	1	6	false	mRNA	SCAP	67.0	1	0	0	0.56051282	false	0	SCAP	0	0.0	Down
1077	3.98153846	0.0	0.2511592	0.0	1	6	false	mRNA	SDC1	24.0	1	0	0	0.50307692	false	0	SDC1	0	0.0	Down
1078	4.22153846	0.0	0.23688047	0.0	1	6	false	mRNA	SDHD	9.0	1	0	0	0.46307692	false	0	SDHD	0	0.0	Down
1079	4.17846154	3.9116E-4	0.23932253	0.0	2	6	false	mRNA	SEPT7	11.0	2	0	0	0.47025641	false	0	SEPT7	580	0.55555556	Down
1080	3.23076923	0.0030615	0.30952381	0.0	2	4	false	mRNA	SERINC5	61.0	2	0	0	0.62820513	false	0	SERINC5	5124	0.52631579	Down
1081	4.00615385	0.0	0.24961598	0.0	1	6	false	mRNA	SGSM3	31.0	1	0	0	0.49897436	false	0	SGSM3	0	0.0	Down
1082	4.22153846	0.0	0.23688047	0.0	1	6	false	mRNA	SH3BGRL	9.0	1	0	0	0.46307692	false	0	SH3BGRL	0	0.0	Down
1083	3.31076923	0.00102543	0.30204461	0.0	4	4	false	mRNA	SH3GLB1	51.0	4	0	0	0.61487179	false	0	SH3GLB1	6908	0.50505051	Down
1084	3.28	3.0283E-4	0.30487805	0.0	2	4	false	mRNA	SIDT2	72.5	2	0	0	0.62	false	0	SIDT2	1736	0.6745283	Down
1085	3.63692308	0.0	0.2749577	0.0	1	6	false	mRNA	SLC25A23	67.0	1	0	0	0.56051282	false	0	SLC25A23	0	0.0	Down
1086	3.55692308	0.00730376	0.28114187	0.0	2	6	false	mRNA	SLC25A5	34.5	2	0	0	0.57384615	false	0	SLC25A5	28420	0.5	Down
1087	3.34153846	0.0	0.29926335	0.0	1	4	false	mRNA	SLC25A6	98.0	1	0	0	0.60974359	false	0	SLC25A6	0	0.0	Down
1088	4.67076923	0.0	0.2140975	0.0	1	6	false	mRNA	SLC35C1	10.0	1	0	0	0.38820513	false	0	SLC35C1	0	0.0	Down
1089	3.96307692	0.0	0.25232919	0.0	1	6	false	mRNA	SPECC1L	28.0	1	0	0	0.50615385	false	0	SPECC1L	0	0.0	Down
1090	4.25846154	0.0	0.23482659	0.0	1	6	false	mRNA	SPRY1	13.0	1	0	0	0.45692308	false	0	SPRY1	0	0.0	Down
1091	4.20923077	0.0	0.2375731	0.0	1	6	false	mRNA	SRD5A1	12.0	1	0	0	0.46512821	false	0	SRD5A1	0	0.0	Down
1092	4.4	0.0	0.22727273	0.0	1	6	false	mRNA	SRD5A3	18.0	1	0	0	0.43333333	false	0	SRD5A3	0	0.0	Down
1093	4.4	0.0	0.22727273	0.0	1	6	false	mRNA	SREBF2	18.0	1	0	0	0.43333333	false	0	SREBF2	0	0.0	Down
1094	3.31076923	0.00102543	0.30204461	0.0	4	4	false	mRNA	SREK1IP1	51.0	4	0	0	0.61487179	false	0	SREK1IP1	6908	0.50505051	Down
1095	4.00615385	0.0	0.24961598	0.0	1	6	false	mRNA	ST13	31.0	1	0	0	0.49897436	false	0	ST13	0	0.0	Down
1096	3.15076923	0.00521284	0.31738281	0.0	3	4	false	mRNA	SUN1	57.66666667	3	0	0	0.64153846	false	0	SUN1	11330	0.44973545	Down
1097	4.67076923	0.0	0.2140975	0.0	1	6	false	mRNA	TAB1	10.0	1	0	0	0.38820513	false	0	TAB1	0	0.0	Down
1098	3.63692308	0.0	0.2749577	0.0	1	6	false	mRNA	TBCC	67.0	1	0	0	0.56051282	false	0	TBCC	0	0.0	Down
1099	3.28	3.0283E-4	0.30487805	0.0	2	4	false	mRNA	TCF3	72.5	2	0	0	0.62	false	0	TCF3	1736	0.6745283	Down
1100	3.04	0.02655315	0.32894737	0.0	4	4	false	mRNA	TGFBR3	47.75	4	0	0	0.66	false	0	TGFBR3	35486	0.32692308	Down
1101	3.28	3.0283E-4	0.30487805	0.0	2	4	false	mRNA	TIMM13	72.5	2	0	0	0.62	false	0	TIMM13	1736	0.6745283	Down
1102	3.28	3.0283E-4	0.30487805	0.0	2	4	false	mRNA	TLE4	72.5	2	0	0	0.62	false	0	TLE4	1736	0.6745283	Down
1103	4.01846154	0.0	0.24885145	0.0	1	6	false	mRNA	TLR3	25.0	1	0	0	0.49692308	false	0	TLR3	0	0.0	Down
1104	3.41538462	0.00869085	0.29279279	0.0	3	6	false	mRNA	TM9SF3	32.0	3	0	0	0.5974359	false	0	TM9SF3	8946	0.36470588	Down
1105	3.69846154	0.0	0.2703827	0.0	1	6	false	mRNA	TMCO1	46.0	1	0	0	0.55025641	false	0	TMCO1	0	0.0	Down
1106	4.21538462	0.0	0.23722628	0.0	1	6	false	mRNA	TMEM254	21.0	1	0	0	0.46410256	false	0	TMEM254	0	0.0	Down
1107	3.17538462	0.00465123	0.31492248	0.0	3	4	false	mRNA	TMEM43	56.33333333	3	0	0	0.6374359	false	0	TMEM43	10360	0.45355191	Down
1108	4.00615385	0.0	0.24961598	0.0	1	6	false	mRNA	TMEM45A	31.0	1	0	0	0.49897436	false	0	TMEM45A	0	0.0	Down
1109	3.63692308	0.0	0.2749577	0.0	1	6	false	mRNA	TMEM59	67.0	1	0	0	0.56051282	false	0	TMEM59	0	0.0	Down
1110	3.16307692	0.00722965	0.31614786	0.0	5	4	false	mRNA	TMEM9B	47.0	5	0	0	0.63948718	false	0	TMEM9B	28742	0.37704918	Down
1111	4.01846154	0.0	0.24885145	0.0	1	6	false	mRNA	TMX4	25.0	1	0	0	0.49692308	false	0	TMX4	0	0.0	Down
1112	3.28	3.0283E-4	0.30487805	0.0	2	4	false	mRNA	TNFSF9	72.5	2	0	0	0.62	false	0	TNFSF9	1736	0.6745283	Down
1113	3.34153846	0.0	0.29926335	0.0	1	4	false	mRNA	TNK1	98.0	1	0	0	0.60974359	false	0	TNK1	0	0.0	Down
1114	3.46461538	0.00354365	0.28863233	0.0	2	4	false	mRNA	TOLLIP	39.5	2	0	0	0.58923077	false	0	TOLLIP	5290	0.50657895	Down
1115	4.24615385	0.0	0.23550725	0.0	1	6	false	mRNA	TPD52L1	16.0	1	0	0	0.45897436	false	0	TPD52L1	0	0.0	Down
1116	3.69230769	0.00421253	0.27083333	0.0	2	6	false	mRNA	TRIM2	28.0	2	0	0	0.55128205	false	0	TRIM2	3856	0.50943396	Down
1117	3.64923077	0.0042361	0.27403035	0.0	2	6	false	mRNA	TRIM29	32.5	2	0	0	0.55846154	false	0	TRIM29	7122	0.50806452	Down
1118	3.31076923	0.00102543	0.30204461	0.0	4	4	false	mRNA	TRIOBP	51.0	4	0	0	0.61487179	false	0	TRIOBP	6908	0.50505051	Down
1119	3.20615385	0.01916128	0.31190019	0.0	5	4	false	mRNA	TRIP10	44.4	5	0	0	0.63230769	false	0	TRIP10	39178	0.3773913	Down
1120	3.87076923	0.00245337	0.25834658	0.0	2	6	false	mRNA	TRPS1	18.5	2	0	0	0.52153846	false	0	TRPS1	3512	0.51470588	Down
1121	3.31076923	0.00102543	0.30204461	0.0	4	4	false	mRNA	TSKU	51.0	4	0	0	0.61487179	false	0	TSKU	6908	0.50505051	Down
1122	3.18153846	0.00879729	0.31431335	0.0	5	4	false	mRNA	TTC9	45.6	5	0	0	0.63641026	false	0	TTC9	20164	0.37478992	Down
1123	2.99692308	0.00703695	0.33367556	0.0	3	4	false	mRNA	TTLL12	57.33333333	3	0	0	0.66717949	false	0	TTLL12	15108	0.37306843	Down
1124	3.63692308	0.0	0.2749577	0.0	1	6	false	mRNA	TUSC2	67.0	1	0	0	0.56051282	false	0	TUSC2	0	0.0	Down
1125	3.34153846	0.0	0.29926335	0.0	1	4	false	mRNA	TXN2	98.0	1	0	0	0.60974359	false	0	TXN2	0	0.0	Down
1126	4.4	0.0	0.22727273	0.0	1	6	false	mRNA	UBA52	18.0	1	0	0	0.43333333	false	0	UBA52	0	0.0	Down
1127	4.24615385	0.0	0.23550725	0.0	1	6	false	mRNA	UBE2I	16.0	1	0	0	0.45897436	false	0	UBE2I	0	0.0	Down
1128	3.96307692	0.0	0.25232919	0.0	1	6	false	mRNA	UBL5	28.0	1	0	0	0.50615385	false	0	UBL5	0	0.0	Down
1129	3.31076923	0.00102543	0.30204461	0.0	4	4	false	mRNA	UBOX5	51.0	4	0	0	0.61487179	false	0	UBOX5	6908	0.50505051	Down
1130	3.34153846	0.0	0.29926335	0.0	1	4	false	mRNA	UFC1	98.0	1	0	0	0.60974359	false	0	UFC1	0	0.0	Down
1131	3.71076923	0.0	0.2694859	0.0	1	6	false	mRNA	UQCR11	48.0	1	0	0	0.54820513	false	0	UQCR11	0	0.0	Down
1132	4.01846154	0.0	0.24885145	0.0	1	6	false	mRNA	UQCRB	25.0	1	0	0	0.49692308	false	0	UQCRB	0	0.0	Down
1133	3.63692308	0.0	0.2749577	0.0	1	6	false	mRNA	UQCRC1	67.0	1	0	0	0.56051282	false	0	UQCRC1	0	0.0	Down
1134	3.71076923	0.0	0.2694859	0.0	1	6	false	mRNA	UQCRQ	48.0	1	0	0	0.54820513	false	0	UQCRQ	0	0.0	Down
1135	3.23076923	0.00653125	0.30952381	0.0	2	4	false	mRNA	UTP14A	59.5	2	0	0	0.62820513	false	0	UTP14A	11586	0.51315789	Down
1136	3.34153846	0.0	0.29926335	0.0	1	4	false	mRNA	UXT	98.0	1	0	0	0.60974359	false	0	UXT	0	0.0	Down
1137	3.98153846	0.0	0.2511592	0.0	1	6	false	mRNA	VAMP5	24.0	1	0	0	0.50307692	false	0	VAMP5	0	0.0	Down
1138	3.34153846	0.0	0.29926335	0.0	1	4	false	mRNA	VAMP8	98.0	1	0	0	0.60974359	false	0	VAMP8	0	0.0	Down
1139	3.82153846	0.00309682	0.26167472	0.0	2	6	false	mRNA	VAV3	23.0	2	0	0	0.52974359	false	0	VAV3	4636	0.51162791	Down
1140	3.34153846	0.0	0.29926335	0.0	1	4	false	mRNA	VTI1B	98.0	1	0	0	0.60974359	false	0	VTI1B	0	0.0	Down
1141	4.00615385	0.0	0.24961598	0.0	1	6	false	mRNA	WBP1L	31.0	1	0	0	0.49897436	false	0	WBP1L	0	0.0	Down
1142	3.24923077	0.00532719	0.30776515	0.0	4	4	false	mRNA	WDR1	47.25	4	0	0	0.62512821	false	0	WDR1	19406	0.42431193	Down
1143	3.34153846	0.0	0.29926335	0.0	1	4	false	mRNA	WDR18	98.0	1	0	0	0.60974359	false	0	WDR18	0	0.0	Down
1144	3.34153846	0.0	0.29926335	0.0	1	4	false	mRNA	WDR3	98.0	1	0	0	0.60974359	false	0	WDR3	0	0.0	Down
1145	4.67076923	0.0	0.2140975	0.0	1	6	false	mRNA	WDR82	10.0	1	0	0	0.38820513	false	0	WDR82	0	0.0	Down
1146	3.20615385	0.00711207	0.31190019	0.0	2	4	false	mRNA	WNT5A	61.5	2	0	0	0.63230769	false	0	WNT5A	7158	0.51271186	Down
1147	4.4	0.0	0.22727273	0.0	1	6	false	mRNA	WNT5B	18.0	1	0	0	0.43333333	false	0	WNT5B	0	0.0	Down
1148	3.63692308	0.0	0.2749577	0.0	1	6	false	mRNA	ZBTB3	67.0	1	0	0	0.56051282	false	0	ZBTB3	0	0.0	Down
1149	4.00615385	0.0	0.24961598	0.0	1	6	false	mRNA	ZNF134	31.0	1	0	0	0.49897436	false	0	ZNF134	0	0.0	Down
1150	3.16307692	0.02389087	0.31614786	0.0	5	4	false	mRNA	ZNF35	45.8	5	0	0	0.63948718	false	0	ZNF35	24234	0.36721311	Down
1151	3.98153846	0.0	0.2511592	0.0	1	6	false	mRNA	ZNF557	24.0	1	0	0	0.50307692	false	0	ZNF557	0	0.0	Down
1152	3.28	3.0283E-4	0.30487805	0.0	2	4	false	mRNA	ZNF91	72.5	2	0	0	0.62	false	0	ZNF91	1736	0.6745283	Down
1153	2.88822355	0.05030488	0.34623359	0.0	35	5	false	miRNA	hsa-miR-29a	3.0	35	0	0	0.68529607	false	0	hsa-miR-29a	289302	0.16666667	Down
1154	3.88622754	0.0	0.25731895	0.0	1	6	false	mRNA	6-三月	35.0	1	0	0	0.51896208	false	0	6-三月	0	0.0	Up
1155	2.82035928	0.08204909	0.35456476	0.0	38	3	false	miRNA	hsa-miR-143	2.10526316	38	0	0	0.69660679	false	0	hsa-miR-143	211612	0.07894737	Down
1156	3.0	0.00401299	0.33333333	0.0	2	4	false	mRNA	ABCF1	125.0	2	0	0	0.66666667	false	0	ABCF1	12404	0.51452282	Up
1157	2.1257485	0.57611205	0.47042254	0.0	212	3	false	miRNA	hsa-miR-26b	1.67924528	212	0	0	0.81237525	false	0	hsa-miR-26b	2139610	0.04851752	Down
1158	3.49101796	0.00304334	0.2864494	0.0	3	4	false	mRNA	ABL2	58.0	3	0	0	0.58483034	false	0	ABL2	11652	0.48717949	Up
1159	2.74451098	0.14295104	0.36436364	0.0	74	5	false	miRNA	hsa-miR-195	2.58108108	74	0	0	0.70924817	false	0	hsa-miR-195	926614	0.13175676	Down
1160	2.79241517	0.08656339	0.35811294	0.0	62	5	false	miRNA	hsa-miR-497	2.64516129	62	0	0	0.70126414	false	0	hsa-miR-497	560062	0.13709677	Down
1161	2.82035928	0.08180726	0.35456476	0.0	38	3	false	miRNA	hsa-miR-125b	2.23684211	38	0	0	0.69660679	false	0	hsa-miR-125b	227652	0.08834586	Down
1162	3.81836327	0.0	0.26189232	0.0	1	4	false	mRNA	ACLY	38.0	1	0	0	0.53027279	false	0	ACLY	0	0.0	Up
1163	2.64471058	0.1532595	0.37811321	0.0	82	3	false	miRNA	hsa-let-7a	2.57317073	82	0	0	0.72588157	false	0	hsa-let-7a	963212	0.11236934	Down
1164	3.39520958	0.00463707	0.29453263	0.0	3	4	false	mRNA	ACOT9	64.0	3	0	0	0.6007984	false	0	ACOT9	11642	0.44680851	Up
1165	2.68463074	0.11919026	0.37249071	0.0	72	3	false	miRNA	hsa-let-7c	2.69444444	72	0	0	0.71922821	false	0	hsa-let-7c	820720	0.12103175	Down
1166	3.30738523	0.00803974	0.30235365	0.0	4	4	false	mRNA	ACTB	56.25	4	0	0	0.6154358	false	0	ACTB	70208	0.34104938	Up
1167	3.02794411	0.06060733	0.33025709	0.0	34	5	false	miRNA	hsa-miR-100	2.58823529	34	0	0	0.66200931	false	0	hsa-miR-100	706184	0.13235294	Down
1168	2.84031936	0.08945769	0.35207309	0.0	37	5	false	miRNA	hsa-miR-145	2.13513514	37	0	0	0.69328011	false	0	hsa-miR-145	225602	0.08731809	Down
1169	2.74850299	0.07862465	0.36383442	0.0	56	3	false	miRNA	hsa-miR-26a	2.67857143	56	0	0	0.70858283	false	0	hsa-miR-26a	548268	0.11989796	Down
1170	3.74650699	0.0	0.26691529	0.0	1	4	false	mRNA	ACTL8	56.0	1	0	0	0.54224884	false	0	ACTL8	0	0.0	Up
1171	3.82235529	6.949E-5	0.2616188	0.0	2	6	false	mRNA	ADAM12	34.5	2	0	0	0.52960745	false	0	ADAM12	484	0.68367347	Up
1172	2.89221557	0.05592181	0.34575569	0.0	34	5	false	miRNA	hsa-miR-29c	2.73529412	34	0	0	0.68463074	false	0	hsa-miR-29c	248082	0.14460784	Down
1173	2.8762475	0.03675179	0.34767523	0.0	24	3	false	miRNA	hsa-miR-126	2.83333333	24	0	0	0.68729208	false	0	hsa-miR-126	130982	0.13095238	Down
1174	3.05189621	0.00200481	0.32766514	0.0	2	4	false	mRNA	ADAM9	118.0	2	0	0	0.6580173	false	0	ADAM9	6994	0.51315789	Up
1175	3.1237525	0.0	0.3201278	0.0	1	4	false	mRNA	ADAP2	212.0	1	0	0	0.64604125	false	0	ADAP2	0	0.0	Up
1176	2.85628743	0.00793199	0.35010482	0.0	4	4	false	mRNA	ADM	82.5	4	0	0	0.69061876	false	0	ADM	32320	0.29636364	Up
1177	3.1237525	0.0	0.3201278	0.0	1	4	false	mRNA	ADPGK	212.0	1	0	0	0.64604125	false	0	ADPGK	0	0.0	Up
1178	3.1237525	0.0	0.3201278	0.0	1	4	false	mRNA	AEN	212.0	1	0	0	0.64604125	false	0	AEN	0	0.0	Up
1179	3.72654691	8.8745E-4	0.26834494	0.0	2	4	false	mRNA	AGO3	31.0	2	0	0	0.54557552	false	0	AGO3	1492	0.50847458	Up
1180	3.03193613	6.822E-4	0.32982225	0.0	2	4	false	mRNA	AGPAT5	134.0	2	0	0	0.66134398	false	0	AGPAT5	7856	0.57081545	Up
1181	3.73053892	0.00128282	0.26805778	0.0	2	4	false	mRNA	AGPS	30.5	2	0	0	0.54491018	false	0	AGPS	3240	0.50862069	Up
1182	2.95608782	0.04587451	0.33828494	0.0	24	5	false	miRNA	hsa-miR-494	2.45833333	24	0	0	0.67398536	false	0	hsa-miR-494	183444	0.12152778	Down
1183	3.53493014	1.1411E-4	0.28289102	0.0	2	4	false	mRNA	AKAP8	77.0	2	0	0	0.57751164	false	0	AKAP8	1768	0.71028037	Up
1184	2.64471058	0.03506432	0.37811321	0.0	7	4	false	mRNA	AKT1	54.57142857	7	0	0	0.72588157	false	0	AKT1	142204	0.16483516	Up
1185	3.30339321	0.01369043	0.30271903	0.0	12	5	false	miRNA	hsa-miR-99a	2.91666667	12	0	0	0.61610113	false	0	hsa-miR-99a	101720	0.21296296	Down
1186	3.02794411	0.00216279	0.33025709	0.0	2	4	false	mRNA	ALG3	123.0	2	0	0	0.66200931	false	0	ALG3	20150	0.52136752	Up
1187	3.1237525	0.0	0.3201278	0.0	1	4	false	mRNA	ANAPC5	212.0	1	0	0	0.64604125	false	0	ANAPC5	0	0.0	Up
1188	3.6746507	0.00215127	0.27213471	0.0	2	4	false	mRNA	ANGPT2	37.5	2	0	0	0.55422488	false	0	ANGPT2	2620	0.50694444	Up
1189	3.49101796	0.00304334	0.2864494	0.0	3	4	false	mRNA	ANKRD36	58.0	3	0	0	0.58483034	false	0	ANKRD36	11652	0.48717949	Up
1190	3.69860279	3.26E-5	0.27037237	0.0	2	6	false	mRNA	ANP32E	68.0	2	0	0	0.55023287	false	0	ANP32E	484	0.80722892	Up
1191	3.1237525	0.0	0.3201278	0.0	1	4	false	mRNA	AP3M2	212.0	1	0	0	0.64604125	false	0	AP3M2	0	0.0	Up
1192	3.83832335	0.0	0.26053042	0.0	1	6	false	mRNA	APH1A	37.0	1	0	0	0.52694611	false	0	APH1A	0	0.0	Up
1193	3.55489022	0.00161388	0.28130264	0.0	3	4	false	mRNA	ARHGAP12	53.33333333	3	0	0	0.57418496	false	0	ARHGAP12	16512	0.51815182	Up
1194	3.95409182	0.0	0.25290257	0.0	1	6	false	mRNA	ARHGAP5	24.0	1	0	0	0.50765136	false	0	ARHGAP5	0	0.0	Up
1195	2.66866267	0.01315092	0.37471952	0.0	4	4	false	mRNA	ARID3B	101.0	4	0	0	0.72188955	false	0	ARID3B	70146	0.31055901	Up
1196	3.26347305	0.00464588	0.30642202	0.0	4	4	false	mRNA	ARIH1	72.5	4	0	0	0.62275449	false	0	ARIH1	61828	0.4132948	Up
1197	3.42315369	0.00113307	0.29212828	0.0	2	4	false	mRNA	ARL6IP1	73.0	2	0	0	0.59614105	false	0	ARL6IP1	16994	0.53333333	Up
1198	3.1237525	0.0	0.3201278	0.0	1	4	false	mRNA	ARMC1	212.0	1	0	0	0.64604125	false	0	ARMC1	0	0.0	Up
1199	2.76846307	0.006714	0.36121125	0.0	3	4	false	mRNA	ARMC8	122.0	3	0	0	0.70525615	false	0	ARMC8	49694	0.40604027	Up
1200	3.95409182	0.0	0.25290257	0.0	1	6	false	mRNA	ARNTL	24.0	1	0	0	0.50765136	false	0	ARNTL	0	0.0	Up
1201	2.95209581	0.00341105	0.33874239	0.0	3	4	false	mRNA	ARPP19	100.66666667	3	0	0	0.6746507	false	0	ARPP19	38190	0.39550265	Up
1202	3.1237525	0.0	0.3201278	0.0	1	4	false	mRNA	ASNS	212.0	1	0	0	0.64604125	false	0	ASNS	0	0.0	Up
1203	2.85628743	0.00341748	0.35010482	0.0	2	4	false	mRNA	ASPM	147.0	2	0	0	0.69061876	false	0	ASPM	25292	0.52707581	Up
1204	3.69860279	3.26E-5	0.27037237	0.0	2	6	false	mRNA	ATAD5	68.0	2	0	0	0.55023287	false	0	ATAD5	484	0.80722892	Up
1205	3.69860279	3.26E-5	0.27037237	0.0	2	6	false	mRNA	ATG14	68.0	2	0	0	0.55023287	false	0	ATG14	484	0.80722892	Up
1206	3.74251497	0.0	0.2672	0.0	1	6	false	mRNA	ATP13A3	74.0	1	0	0	0.54291417	false	0	ATP13A3	0	0.0	Up
1207	2.78842315	0.00475339	0.35862563	0.0	3	4	false	mRNA	ATP2B1	116.66666667	3	0	0	0.70192947	false	0	ATP2B1	38652	0.39476678	Up
1208	3.74251497	0.0	0.2672	0.0	1	6	false	mRNA	ATP6V1C1	74.0	1	0	0	0.54291417	false	0	ATP6V1C1	0	0.0	Up
1209	3.53493014	1.1411E-4	0.28289102	0.0	2	4	false	mRNA	ATXN2	77.0	2	0	0	0.57751164	false	0	ATXN2	1768	0.71028037	Up
1210	3.51097804	0.00140439	0.28482092	0.0	2	4	false	mRNA	AURKB	60.0	2	0	0	0.58150366	false	0	AURKB	4610	0.52212389	Up
1211	3.69860279	3.26E-5	0.27037237	0.0	2	6	false	mRNA	B3GNT2	68.0	2	0	0	0.55023287	false	0	B3GNT2	484	0.80722892	Up
1212	3.81836327	0.0	0.26189232	0.0	1	4	false	mRNA	B4GALT3	38.0	1	0	0	0.53027279	false	0	B4GALT3	0	0.0	Up
1213	3.89021956	0.0	0.2570549	0.0	1	6	false	mRNA	BACH2	34.0	1	0	0	0.51829674	false	0	BACH2	0	0.0	Up
1214	3.43512974	0.00198809	0.29110982	0.0	3	4	false	mRNA	BAZ1B	62.66666667	3	0	0	0.59414504	false	0	BAZ1B	45050	0.47073791	Up
1215	3.74650699	0.0	0.26691529	0.0	1	4	false	mRNA	BBX	56.0	1	0	0	0.54224884	false	0	BBX	0	0.0	Up
1216	3.55489022	0.00161388	0.28130264	0.0	3	4	false	mRNA	BIRC5	53.33333333	3	0	0	0.57418496	false	0	BIRC5	16512	0.51815182	Up
1217	2.94411178	0.00292271	0.33966102	0.0	3	4	false	mRNA	BMPR1A	101.0	3	0	0	0.67598137	false	0	BMPR1A	21832	0.39370079	Up
1218	3.03193613	6.822E-4	0.32982225	0.0	2	4	false	mRNA	BRCA1	134.0	2	0	0	0.66134398	false	0	BRCA1	7856	0.57081545	Up
1219	3.79041916	0.0	0.26382306	0.0	1	6	false	mRNA	BRD1	62.0	1	0	0	0.53493014	false	0	BRD1	0	0.0	Up
1220	2.61676647	0.02270278	0.38215103	0.0	5	4	false	mRNA	BTG2	78.6	5	0	0	0.73053892	false	0	BTG2	105260	0.23233533	Up
1221	3.61477046	9.2199E-4	0.27664274	0.0	2	6	false	mRNA	BUB1	49.5	2	0	0	0.56420492	false	0	BUB1	5096	0.53296703	Up
1222	3.79041916	0.0	0.26382306	0.0	1	6	false	mRNA	BUB3	62.0	1	0	0	0.53493014	false	0	BUB3	0	0.0	Up
1223	3.53493014	1.1411E-4	0.28289102	0.0	2	4	false	mRNA	C12orf4	77.0	2	0	0	0.57751164	false	0	C12orf4	1768	0.71028037	Up
1224	3.1237525	0.0	0.3201278	0.0	1	4	false	mRNA	C1orf216	212.0	1	0	0	0.64604125	false	0	C1orf216	0	0.0	Up
1225	3.83832335	0.0	0.26053042	0.0	1	6	false	mRNA	C1orf27	37.0	1	0	0	0.52694611	false	0	C1orf27	0	0.0	Up
1226	3.1237525	0.0	0.3201278	0.0	1	4	false	mRNA	C1QB	212.0	1	0	0	0.64604125	false	0	C1QB	0	0.0	Up
1227	3.1237525	0.0	0.3201278	0.0	1	4	false	mRNA	C5AR1	212.0	1	0	0	0.64604125	false	0	C5AR1	0	0.0	Up
1228	3.68263473	0.0	0.27154472	0.0	1	4	false	mRNA	C9orf40	72.0	1	0	0	0.55289421	false	0	C9orf40	0	0.0	Up
1229	3.1237525	0.0	0.3201278	0.0	1	4	false	mRNA	CA9	212.0	1	0	0	0.64604125	false	0	CA9	0	0.0	Up
1230	3.1237525	0.0	0.3201278	0.0	1	4	false	mRNA	CASD1	212.0	1	0	0	0.64604125	false	0	CASD1	0	0.0	Up
1231	3.69860279	3.26E-5	0.27037237	0.0	2	6	false	mRNA	CASK	68.0	2	0	0	0.55023287	false	0	CASK	484	0.80722892	Up
1232	3.1237525	0.0	0.3201278	0.0	1	4	false	mRNA	CBLL1	212.0	1	0	0	0.64604125	false	0	CBLL1	0	0.0	Up
1233	3.74251497	0.0	0.2672	0.0	1	6	false	mRNA	CBS	74.0	1	0	0	0.54291417	false	0	CBS	0	0.0	Up
1234	2.74051896	0.00966375	0.36489439	0.0	3	4	false	mRNA	CDC25B	110.66666667	3	0	0	0.70991351	false	0	CDC25B	42904	0.35956284	Up
1235	3.74650699	0.0	0.26691529	0.0	1	4	false	mRNA	CDC6	56.0	1	0	0	0.54224884	false	0	CDC6	0	0.0	Up
1236	3.51896208	9.4915E-4	0.2841747	0.0	2	4	false	mRNA	CDC7	58.5	2	0	0	0.58017299	false	0	CDC7	5012	0.51801802	Up
1237	3.1237525	0.0	0.3201278	0.0	1	4	false	mRNA	CDCA3	212.0	1	0	0	0.64604125	false	0	CDCA3	0	0.0	Up
1238	3.83832335	0.0	0.26053042	0.0	1	6	false	mRNA	CDH2	37.0	1	0	0	0.52694611	false	0	CDH2	0	0.0	Up
1239	3.69860279	3.26E-5	0.27037237	0.0	2	6	false	mRNA	CDK1	68.0	2	0	0	0.55023287	false	0	CDK1	484	0.80722892	Up
1240	3.0239521	0.00172906	0.33069307	0.0	2	4	false	mRNA	CDK2	123.5	2	0	0	0.66267465	false	0	CDK2	10852	0.5212766	Up
1241	3.64271457	0.0	0.27452055	0.0	1	4	false	mRNA	CDKN1B	82.0	1	0	0	0.55954757	false	0	CDKN1B	0	0.0	Up
1242	3.81836327	0.0	0.26189232	0.0	1	4	false	mRNA	CDKN2A	38.0	1	0	0	0.53027279	false	0	CDKN2A	0	0.0	Up
1243	2.41317365	0.02780824	0.41439206	0.0	6	4	false	mRNA	CDV3	88.33333333	6	0	0	0.76447106	false	0	CDV3	189956	0.22743056	Up
1244	3.1237525	0.0	0.3201278	0.0	1	4	false	mRNA	CENPQ	212.0	1	0	0	0.64604125	false	0	CENPQ	0	0.0	Up
1245	3.33133733	0.00221694	0.30017975	0.0	3	4	false	mRNA	CEP135	72.0	3	0	0	0.61144378	false	0	CEP135	29104	0.4522293	Up
1246	3.69860279	3.26E-5	0.27037237	0.0	2	6	false	mRNA	CEP55	68.0	2	0	0	0.55023287	false	0	CEP55	484	0.80722892	Up
1247	3.1237525	0.0	0.3201278	0.0	1	4	false	mRNA	CEP83	212.0	1	0	0	0.64604125	false	0	CEP83	0	0.0	Up
1248	3.95409182	0.0	0.25290257	0.0	1	6	false	mRNA	CEP97	24.0	1	0	0	0.50765136	false	0	CEP97	0	0.0	Up
1249	3.499002	5.6411E-4	0.28579578	0.0	2	4	false	mRNA	CHD1	64.0	2	0	0	0.58349967	false	0	CHD1	4746	0.54310345	Up
1250	3.1237525	0.0	0.3201278	0.0	1	4	false	mRNA	CHM	212.0	1	0	0	0.64604125	false	0	CHM	0	0.0	Up
1251	3.03193613	6.822E-4	0.32982225	0.0	2	4	false	mRNA	CHORDC1	134.0	2	0	0	0.66134398	false	0	CHORDC1	7856	0.57081545	Up
1252	3.74251497	0.0	0.2672	0.0	1	6	false	mRNA	CHUK	74.0	1	0	0	0.54291417	false	0	CHUK	0	0.0	Up
1253	4.0259481	0.0	0.2483887	0.0	1	6	false	mRNA	CKS1B	34.0	1	0	0	0.49567532	false	0	CKS1B	0	0.0	Up
1254	3.1237525	0.0	0.3201278	0.0	1	4	false	mRNA	CLIC2	212.0	1	0	0	0.64604125	false	0	CLIC2	0	0.0	Up
1255	3.74650699	0.0	0.26691529	0.0	1	4	false	mRNA	CLIC4	56.0	1	0	0	0.54224884	false	0	CLIC4	0	0.0	Up
1256	3.1237525	0.0	0.3201278	0.0	1	4	false	mRNA	CMC2	212.0	1	0	0	0.64604125	false	0	CMC2	0	0.0	Up
1257	3.82235529	6.949E-5	0.2616188	0.0	2	6	false	mRNA	COL10A1	34.5	2	0	0	0.52960745	false	0	COL10A1	484	0.68367347	Up
1258	3.69461078	7.5644E-4	0.27066451	0.0	2	4	false	mRNA	COL1A1	36.0	2	0	0	0.5508982	false	0	COL1A1	2644	0.52238806	Up
1259	3.1237525	0.0	0.3201278	0.0	1	4	false	mRNA	COL4A5	212.0	1	0	0	0.64604125	false	0	COL4A5	0	0.0	Up
1260	2.87225549	0.01192781	0.34815844	0.0	3	4	false	mRNA	COL5A1	95.66666667	3	0	0	0.68795742	false	0	COL5A1	29168	0.34803922	Up
1261	3.63473054	0.00137984	0.27512356	0.0	3	4	false	mRNA	COL5A2	35.66666667	3	0	0	0.56087824	false	0	COL5A2	5500	0.42798354	Up
1262	2.76846307	0.006714	0.36121125	0.0	3	4	false	mRNA	COLEC12	122.0	3	0	0	0.70525615	false	0	COLEC12	49694	0.40604027	Up
1263	3.64271457	0.0	0.27452055	0.0	1	4	false	mRNA	COPB2	82.0	1	0	0	0.55954757	false	0	COPB2	0	0.0	Up
1264	2.80838323	0.01555786	0.35607676	0.0	3	4	false	mRNA	CPSF7	116.0	3	0	0	0.69860279	false	0	CPSF7	77258	0.39930556	Up
1265	3.69061876	0.00105202	0.27095727	0.0	2	4	false	mRNA	CREBBP	36.0	2	0	0	0.55156354	false	0	CREBBP	4988	0.51470588	Up
1266	3.69860279	3.26E-5	0.27037237	0.0	2	6	false	mRNA	CREBL2	68.0	2	0	0	0.55023287	false	0	CREBL2	484	0.80722892	Up
1267	3.68263473	0.0	0.27154472	0.0	1	4	false	mRNA	CREM	72.0	1	0	0	0.55289421	false	0	CREM	0	0.0	Up
1268	3.1237525	0.0	0.3201278	0.0	1	4	false	mRNA	CSGALNACT2	212.0	1	0	0	0.64604125	false	0	CSGALNACT2	0	0.0	Up
1269	3.53493014	1.1411E-4	0.28289102	0.0	2	4	false	mRNA	CTPS1	77.0	2	0	0	0.57751164	false	0	CTPS1	1768	0.71028037	Up
1270	3.1237525	0.0	0.3201278	0.0	1	4	false	mRNA	CTSZ	212.0	1	0	0	0.64604125	false	0	CTSZ	0	0.0	Up
1271	3.1237525	0.0	0.3201278	0.0	1	4	false	mRNA	CXCL13	212.0	1	0	0	0.64604125	false	0	CXCL13	0	0.0	Up
1272	3.43512974	0.00198809	0.29110982	0.0	3	4	false	mRNA	CXCL8	62.66666667	3	0	0	0.59414504	false	0	CXCL8	45050	0.47073791	Up
1273	3.1237525	0.0	0.3201278	0.0	1	4	false	mRNA	CXCL9	212.0	1	0	0	0.64604125	false	0	CXCL9	0	0.0	Up
1274	2.96806387	0.00819146	0.33691997	0.0	3	4	false	mRNA	CXCR4	86.66666667	3	0	0	0.67198935	false	0	CXCR4	22500	0.34543011	Up
1275	3.1237525	0.0	0.3201278	0.0	1	4	false	mRNA	CYP27B1	212.0	1	0	0	0.64604125	false	0	CYP27B1	0	0.0	Up
1276	3.54690619	0.00159877	0.28193585	0.0	3	4	false	mRNA	DCAF17	53.33333333	3	0	0	0.57551564	false	0	DCAF17	10028	0.50809061	Up
1277	4.0259481	0.0	0.2483887	0.0	1	6	false	mRNA	DCAF6	34.0	1	0	0	0.49567532	false	0	DCAF6	0	0.0	Up
1278	3.1237525	0.0	0.3201278	0.0	1	4	false	mRNA	DCUN1D2	212.0	1	0	0	0.64604125	false	0	DCUN1D2	0	0.0	Up
1279	3.49500998	0.00222945	0.28612222	0.0	3	4	false	mRNA	DDX18	55.33333333	3	0	0	0.584165	false	0	DDX18	20488	0.4683908	Up
1280	2.74850299	0.01979958	0.36383442	0.0	5	4	false	mRNA	DDX6	71.2	5	0	0	0.70858283	false	0	DDX6	62966	0.23322259	Up
1281	3.1237525	0.0	0.3201278	0.0	1	4	false	mRNA	DDX60	212.0	1	0	0	0.64604125	false	0	DDX60	0	0.0	Up
1282	3.83832335	0.0	0.26053042	0.0	1	6	false	mRNA	DEK	37.0	1	0	0	0.52694611	false	0	DEK	0	0.0	Up
1283	3.03193613	6.822E-4	0.32982225	0.0	2	4	false	mRNA	DEPDC1	134.0	2	0	0	0.66134398	false	0	DEPDC1	7856	0.57081545	Up
1284	3.1237525	0.0	0.3201278	0.0	1	4	false	mRNA	DERL1	212.0	1	0	0	0.64604125	false	0	DERL1	0	0.0	Up
1285	3.1237525	0.0	0.3201278	0.0	1	4	false	mRNA	DHODH	212.0	1	0	0	0.64604125	false	0	DHODH	0	0.0	Up
1286	3.51097804	0.00140439	0.28482092	0.0	2	4	false	mRNA	DHX57	60.0	2	0	0	0.58150366	false	0	DHX57	4610	0.52212389	Up
1287	3.53493014	1.1411E-4	0.28289102	0.0	2	4	false	mRNA	DHX9	77.0	2	0	0	0.57751164	false	0	DHX9	1768	0.71028037	Up
1288	3.11177645	0.01314295	0.32135985	0.0	6	4	false	mRNA	DICER1	59.83333333	6	0	0	0.64803726	false	0	DICER1	113286	0.2814992	Up
1289	3.1237525	0.0	0.3201278	0.0	1	4	false	mRNA	DLGAP4	212.0	1	0	0	0.64604125	false	0	DLGAP4	0	0.0	Up
1290	3.69860279	3.26E-5	0.27037237	0.0	2	6	false	mRNA	DMTF1	68.0	2	0	0	0.55023287	false	0	DMTF1	484	0.80722892	Up
1291	3.1237525	0.0	0.3201278	0.0	1	4	false	mRNA	DMXL2	212.0	1	0	0	0.64604125	false	0	DMXL2	0	0.0	Up
1292	3.53493014	1.1411E-4	0.28289102	0.0	2	4	false	mRNA	DNA2	77.0	2	0	0	0.57751164	false	0	DNA2	1768	0.71028037	Up
1293	3.1237525	0.0	0.3201278	0.0	1	4	false	mRNA	DNAJC11	212.0	1	0	0	0.64604125	false	0	DNAJC11	0	0.0	Up
1294	3.1237525	0.0	0.3201278	0.0	1	4	false	mRNA	DNAJC12	212.0	1	0	0	0.64604125	false	0	DNAJC12	0	0.0	Up
1295	2.76846307	0.006714	0.36121125	0.0	3	4	false	mRNA	DNAJC6	122.0	3	0	0	0.70525615	false	0	DNAJC6	49694	0.40604027	Up
1296	3.22754491	0.00685742	0.30983302	0.0	5	4	false	mRNA	DNMT1	44.2	5	0	0	0.62874251	false	0	DNMT1	71564	0.23867403	Up
1297	3.56287425	0.00142685	0.28067227	0.0	3	4	false	mRNA	DNMT3B	41.66666667	3	0	0	0.57285429	false	0	DNMT3B	7260	0.41077441	Up
1298	3.1237525	0.0	0.3201278	0.0	1	4	false	mRNA	DONSON	212.0	1	0	0	0.64604125	false	0	DONSON	0	0.0	Up
1299	3.1237525	0.0	0.3201278	0.0	1	4	false	mRNA	DPM1	212.0	1	0	0	0.64604125	false	0	DPM1	0	0.0	Up
1300	3.74251497	0.0	0.2672	0.0	1	6	false	mRNA	DPP8	74.0	1	0	0	0.54291417	false	0	DPP8	0	0.0	Up
1301	4.0259481	0.0	0.2483887	0.0	1	6	false	mRNA	DPY19L4	34.0	1	0	0	0.49567532	false	0	DPY19L4	0	0.0	Up
1302	3.1237525	0.0	0.3201278	0.0	1	4	false	mRNA	DPYSL3	212.0	1	0	0	0.64604125	false	0	DPYSL3	0	0.0	Up
1303	3.48702595	0.00225874	0.28677733	0.0	3	4	false	mRNA	DSG2	43.33333333	3	0	0	0.58549568	false	0	DSG2	9490	0.35875706	Up
1304	3.1237525	0.0	0.3201278	0.0	1	4	false	mRNA	DTL	212.0	1	0	0	0.64604125	false	0	DTL	0	0.0	Up
1305	3.1237525	0.0	0.3201278	0.0	1	4	false	mRNA	DUSP12	212.0	1	0	0	0.64604125	false	0	DUSP12	0	0.0	Up
1306	3.56686627	5.6113E-4	0.28035814	0.0	2	4	false	mRNA	E2F1	53.0	2	0	0	0.57218896	false	0	E2F1	2424	0.52525253	Up
1307	3.68263473	0.0	0.27154472	0.0	1	4	false	mRNA	E2F5	72.0	1	0	0	0.55289421	false	0	E2F5	0	0.0	Up
1308	3.1237525	0.0	0.3201278	0.0	1	4	false	mRNA	ECT2	212.0	1	0	0	0.64604125	false	0	ECT2	0	0.0	Up
1309	3.53493014	1.1411E-4	0.28289102	0.0	2	4	false	mRNA	EDN1	77.0	2	0	0	0.57751164	false	0	EDN1	1768	0.71028037	Up
1310	3.1237525	0.0	0.3201278	0.0	1	4	false	mRNA	EIF2AK3	212.0	1	0	0	0.64604125	false	0	EIF2AK3	0	0.0	Up
1311	3.00798403	0.00307843	0.33244857	0.0	2	4	false	mRNA	EIF5A2	125.0	2	0	0	0.66533599	false	0	EIF5A2	11396	0.51882845	Up
1312	3.1237525	0.0	0.3201278	0.0	1	4	false	mRNA	ELOVL2	212.0	1	0	0	0.64604125	false	0	ELOVL2	0	0.0	Up
1313	3.31936128	0.00455388	0.30126278	0.0	4	4	false	mRNA	EN2	58.0	4	0	0	0.61343979	false	0	EN2	51550	0.35849057	Up
1314	3.47105788	0.00385011	0.28809661	0.0	4	6	false	mRNA	ENTPD1	51.25	4	0	0	0.58815702	false	0	ENTPD1	30276	0.402	Up
1315	3.81836327	0.0	0.26189232	0.0	1	4	false	mRNA	EPHA7	38.0	1	0	0	0.53027279	false	0	EPHA7	0	0.0	Up
1316	3.83832335	0.0	0.26053042	0.0	1	6	false	mRNA	ERG	37.0	1	0	0	0.52694611	false	0	ERG	0	0.0	Up
1317	3.81836327	0.0	0.26189232	0.0	1	4	false	mRNA	ESF1	38.0	1	0	0	0.53027279	false	0	ESF1	0	0.0	Up
1318	3.6746507	0.00215127	0.27213471	0.0	2	4	false	mRNA	ETS1	37.5	2	0	0	0.55422488	false	0	ETS1	2620	0.50694444	Up
1319	2.66866267	0.01226226	0.37471952	0.0	5	4	false	mRNA	EZH2	89.2	5	0	0	0.72188955	false	0	EZH2	81254	0.27476636	Up
1320	3.1237525	0.0	0.3201278	0.0	1	4	false	mRNA	FAM168B	212.0	1	0	0	0.64604125	false	0	FAM168B	0	0.0	Up
1321	3.82235529	6.949E-5	0.2616188	0.0	2	6	false	mRNA	FAM53C	34.5	2	0	0	0.52960745	false	0	FAM53C	484	0.68367347	Up
1322	3.1237525	0.0	0.3201278	0.0	1	4	false	mRNA	FBLN5	212.0	1	0	0	0.64604125	false	0	FBLN5	0	0.0	Up
1323	3.1237525	0.0	0.3201278	0.0	1	4	false	mRNA	FBXL6	212.0	1	0	0	0.64604125	false	0	FBXL6	0	0.0	Up
1324	3.1237525	0.0	0.3201278	0.0	1	4	false	mRNA	FBXO5	212.0	1	0	0	0.64604125	false	0	FBXO5	0	0.0	Up
1325	3.69860279	3.26E-5	0.27037237	0.0	2	6	false	mRNA	FCF1	68.0	2	0	0	0.55023287	false	0	FCF1	484	0.80722892	Up
1326	3.1237525	0.0	0.3201278	0.0	1	4	false	mRNA	FCGR1B	212.0	1	0	0	0.64604125	false	0	FCGR1B	0	0.0	Up
1327	3.1237525	0.0	0.3201278	0.0	1	4	false	mRNA	FOXG1	212.0	1	0	0	0.64604125	false	0	FOXG1	0	0.0	Up
1328	3.55489022	0.0012444	0.28130264	0.0	2	4	false	mRNA	FOXJ3	53.0	2	0	0	0.57418496	false	0	FOXJ3	5194	0.50980392	Up
1329	3.1237525	0.0	0.3201278	0.0	1	4	false	mRNA	FOXM1	212.0	1	0	0	0.64604125	false	0	FOXM1	0	0.0	Up
1330	3.83832335	0.0	0.26053042	0.0	1	6	false	mRNA	FZD7	37.0	1	0	0	0.52694611	false	0	FZD7	0	0.0	Up
1331	3.1237525	0.0	0.3201278	0.0	1	4	false	mRNA	GABBR1	212.0	1	0	0	0.64604125	false	0	GABBR1	0	0.0	Up
1332	3.53493014	1.1411E-4	0.28289102	0.0	2	4	false	mRNA	GABPB1	77.0	2	0	0	0.57751164	false	0	GABPB1	1768	0.71028037	Up
1333	3.1237525	0.0	0.3201278	0.0	1	4	false	mRNA	GDI1	212.0	1	0	0	0.64604125	false	0	GDI1	0	0.0	Up
1334	3.83832335	0.0	0.26053042	0.0	1	6	false	mRNA	GMFB	37.0	1	0	0	0.52694611	false	0	GMFB	0	0.0	Up
1335	3.1237525	0.0	0.3201278	0.0	1	4	false	mRNA	GPATCH2	212.0	1	0	0	0.64604125	false	0	GPATCH2	0	0.0	Up
1336	3.1237525	0.0	0.3201278	0.0	1	4	false	mRNA	GPC4	212.0	1	0	0	0.64604125	false	0	GPC4	0	0.0	Up
1337	3.1237525	0.0	0.3201278	0.0	1	4	false	mRNA	GPR107	212.0	1	0	0	0.64604125	false	0	GPR107	0	0.0	Up
1338	3.1237525	0.0	0.3201278	0.0	1	4	false	mRNA	GRB14	212.0	1	0	0	0.64604125	false	0	GRB14	0	0.0	Up
1339	3.52694611	0.00106051	0.28353141	0.0	2	4	false	mRNA	GREM1	58.0	2	0	0	0.57884232	false	0	GREM1	22504	0.52293578	Up
1340	2.48103792	0.01973222	0.40305712	0.0	5	4	false	mRNA	GSK3B	91.8	5	0	0	0.75316035	false	0	GSK3B	136346	0.24673913	Up
1341	3.82235529	6.949E-5	0.2616188	0.0	2	6	false	mRNA	GTDC1	34.5	2	0	0	0.52960745	false	0	GTDC1	484	0.68367347	Up
1342	3.53493014	1.1411E-4	0.28289102	0.0	2	4	false	mRNA	HAT1	77.0	2	0	0	0.57751164	false	0	HAT1	1768	0.71028037	Up
1343	3.81836327	0.0	0.26189232	0.0	1	4	false	mRNA	HBS1L	38.0	1	0	0	0.53027279	false	0	HBS1L	0	0.0	Up
1344	3.69860279	3.26E-5	0.27037237	0.0	2	6	false	mRNA	HCFC2	68.0	2	0	0	0.55023287	false	0	HCFC2	484	0.80722892	Up
1345	3.64271457	0.0	0.27452055	0.0	1	4	false	mRNA	HIST1H4D	82.0	1	0	0	0.55954757	false	0	HIST1H4D	0	0.0	Up
1346	3.34730539	0.00241569	0.29874776	0.0	3	4	false	mRNA	HIST2H2BE	72.66666667	3	0	0	0.60878244	false	0	HIST2H2BE	28714	0.46840959	Up
1347	3.6746507	0.00144342	0.27213471	0.0	2	4	false	mRNA	HK2	38.0	2	0	0	0.55422488	false	0	HK2	2368	0.51388889	Up
1348	3.83832335	0.0	0.26053042	0.0	1	6	false	mRNA	HLTF	37.0	1	0	0	0.52694611	false	0	HLTF	0	0.0	Up
1349	3.64271457	0.0	0.27452055	0.0	1	4	false	mRNA	HMGB2	82.0	1	0	0	0.55954757	false	0	HMGB2	0	0.0	Up
1350	3.69860279	3.26E-5	0.27037237	0.0	2	6	false	mRNA	HNRNPA1	68.0	2	0	0	0.55023287	false	0	HNRNPA1	484	0.80722892	Up
1351	3.95409182	0.0	0.25290257	0.0	1	6	false	mRNA	HNRNPA3	24.0	1	0	0	0.50765136	false	0	HNRNPA3	0	0.0	Up
1352	3.28343313	0.004543	0.30455927	0.0	4	4	false	mRNA	HNRNPDL	60.5	4	0	0	0.61942781	false	0	HNRNPDL	40682	0.35416667	Up
1353	3.0239521	0.00172906	0.33069307	0.0	2	4	false	mRNA	HNRNPM	123.5	2	0	0	0.66267465	false	0	HNRNPM	10852	0.5212766	Up
1354	3.36726547	0.00133193	0.29697688	0.0	3	4	false	mRNA	HNRNPU	70.0	3	0	0	0.60545576	false	0	HNRNPU	12018	0.46621622	Up
1355	2.85628743	0.00341748	0.35010482	0.0	2	4	false	mRNA	HOXC4	147.0	2	0	0	0.69061876	false	0	HOXC4	25292	0.52707581	Up
1356	3.1237525	0.0	0.3201278	0.0	1	4	false	mRNA	HSD17B14	212.0	1	0	0	0.64604125	false	0	HSD17B14	0	0.0	Up
1357	2.85628743	0.00341748	0.35010482	0.0	2	4	false	mRNA	HSF2	147.0	2	0	0	0.69061876	false	0	HSF2	25292	0.52707581	Up
1358	3.1237525	0.0	0.3201278	0.0	1	4	false	mRNA	HSPA12A	212.0	1	0	0	0.64604125	false	0	HSPA12A	0	0.0	Up
1359	3.03193613	6.822E-4	0.32982225	0.0	2	4	false	mRNA	HSPA13	134.0	2	0	0	0.66134398	false	0	HSPA13	7856	0.57081545	Up
1360	4.0259481	0.0	0.2483887	0.0	1	6	false	mRNA	HSPA14	34.0	1	0	0	0.49567532	false	0	HSPA14	0	0.0	Up
1361	2.9241517	0.00442895	0.34197952	0.0	3	4	false	mRNA	HSPD1	102.0	3	0	0	0.67930805	false	0	HSPD1	21984	0.38996139	Up
1362	3.1237525	0.0	0.3201278	0.0	1	4	false	mRNA	ICE1	212.0	1	0	0	0.64604125	false	0	ICE1	0	0.0	Up
1363	3.1237525	0.0	0.3201278	0.0	1	4	false	mRNA	IFI44	212.0	1	0	0	0.64604125	false	0	IFI44	0	0.0	Up
1364	3.8742515	0.0	0.25811437	0.0	1	4	false	mRNA	IFIT1	24.0	1	0	0	0.52095808	false	0	IFIT1	0	0.0	Up
1365	2.97205589	0.00446816	0.33646743	0.0	3	4	false	mRNA	IFRD1	93.66666667	3	0	0	0.67132402	false	0	IFRD1	23604	0.37516869	Up
1366	3.1237525	0.0	0.3201278	0.0	1	4	false	mRNA	IGSF6	212.0	1	0	0	0.64604125	false	0	IGSF6	0	0.0	Up
1367	3.1237525	0.0	0.3201278	0.0	1	4	false	mRNA	IL12A	212.0	1	0	0	0.64604125	false	0	IL12A	0	0.0	Up
1368	3.36726547	0.00133193	0.29697688	0.0	3	4	false	mRNA	IL6	70.0	3	0	0	0.60545576	false	0	IL6	12018	0.46621622	Up
1369	2.61277445	0.03014401	0.38273491	0.0	5	4	false	mRNA	IRF4	88.4	5	0	0	0.73120426	false	0	IRF4	140982	0.26089552	Up
1370	3.74650699	0.0	0.26691529	0.0	1	4	false	mRNA	ITGA5	56.0	1	0	0	0.54224884	false	0	ITGA5	0	0.0	Up
1371	3.63473054	0.00137984	0.27512356	0.0	3	4	false	mRNA	ITGB1	35.66666667	3	0	0	0.56087824	false	0	ITGB1	5500	0.42798354	Up
1372	2.50898204	0.03073759	0.39856802	0.0	5	4	false	mRNA	IVNS1ABP	91.4	5	0	0	0.74850299	false	0	IVNS1ABP	161662	0.25041551	Up
1373	3.83832335	0.0	0.26053042	0.0	1	6	false	mRNA	JMJD1C	37.0	1	0	0	0.52694611	false	0	JMJD1C	0	0.0	Up
1374	3.1237525	0.0	0.3201278	0.0	1	4	false	mRNA	JOSD1	212.0	1	0	0	0.64604125	false	0	JOSD1	0	0.0	Up
1375	3.81836327	0.0	0.26189232	0.0	1	4	false	mRNA	KBTBD2	38.0	1	0	0	0.53027279	false	0	KBTBD2	0	0.0	Up
1376	3.81836327	0.0	0.26189232	0.0	1	4	false	mRNA	KCNS3	38.0	1	0	0	0.53027279	false	0	KCNS3	0	0.0	Up
1377	3.1237525	0.0	0.3201278	0.0	1	4	false	mRNA	KDM7A	212.0	1	0	0	0.64604125	false	0	KDM7A	0	0.0	Up
1378	3.69860279	3.26E-5	0.27037237	0.0	2	6	false	mRNA	KIF23	68.0	2	0	0	0.55023287	false	0	KIF23	484	0.80722892	Up
1379	3.03193613	6.822E-4	0.32982225	0.0	2	4	false	mRNA	KIF3A	134.0	2	0	0	0.66134398	false	0	KIF3A	7856	0.57081545	Up
1380	3.1237525	0.0	0.3201278	0.0	1	4	false	mRNA	KIF4A	212.0	1	0	0	0.64604125	false	0	KIF4A	0	0.0	Up
1381	3.81836327	0.0	0.26189232	0.0	1	4	false	mRNA	KLHL7	38.0	1	0	0	0.53027279	false	0	KLHL7	0	0.0	Up
1382	3.69860279	3.26E-5	0.27037237	0.0	2	6	false	mRNA	KPNA1	68.0	2	0	0	0.55023287	false	0	KPNA1	484	0.80722892	Up
1383	3.69860279	3.26E-5	0.27037237	0.0	2	6	false	mRNA	KPNA3	68.0	2	0	0	0.55023287	false	0	KPNA3	484	0.80722892	Up
1384	3.1237525	0.0	0.3201278	0.0	1	4	false	mRNA	L1CAM	212.0	1	0	0	0.64604125	false	0	L1CAM	0	0.0	Up
1385	3.82235529	6.949E-5	0.2616188	0.0	2	6	false	mRNA	LAMC2	34.5	2	0	0	0.52960745	false	0	LAMC2	484	0.68367347	Up
1386	3.1237525	0.0	0.3201278	0.0	1	4	false	mRNA	LCAT	212.0	1	0	0	0.64604125	false	0	LCAT	0	0.0	Up
1387	3.64271457	0.0	0.27452055	0.0	1	4	false	mRNA	LHFPL2	82.0	1	0	0	0.55954757	false	0	LHFPL2	0	0.0	Up
1388	3.1237525	0.0	0.3201278	0.0	1	4	false	mRNA	LHX6	212.0	1	0	0	0.64604125	false	0	LHX6	0	0.0	Up
1389	3.74251497	0.0	0.2672	0.0	1	6	false	mRNA	LRIF1	74.0	1	0	0	0.54291417	false	0	LRIF1	0	0.0	Up
1390	3.49101796	0.00304334	0.2864494	0.0	3	4	false	mRNA	LRIG2	58.0	3	0	0	0.58483034	false	0	LRIG2	11652	0.48717949	Up
1391	3.1237525	0.0	0.3201278	0.0	1	4	false	mRNA	LRRC8D	212.0	1	0	0	0.64604125	false	0	LRRC8D	0	0.0	Up
1392	3.74650699	0.0	0.26691529	0.0	1	4	false	mRNA	LSM14A	56.0	1	0	0	0.54224884	false	0	LSM14A	0	0.0	Up
1393	3.03193613	6.822E-4	0.32982225	0.0	2	4	false	mRNA	MAD2L1	134.0	2	0	0	0.66134398	false	0	MAD2L1	7856	0.57081545	Up
1394	3.1237525	0.0	0.3201278	0.0	1	4	false	mRNA	MAGEA11	212.0	1	0	0	0.64604125	false	0	MAGEA11	0	0.0	Up
1395	3.79041916	0.0	0.26382306	0.0	1	6	false	mRNA	MAMLD1	62.0	1	0	0	0.53493014	false	0	MAMLD1	0	0.0	Up
1396	3.64271457	6.7597E-4	0.27452055	0.0	2	4	false	mRNA	MAP2K1	43.0	2	0	0	0.55954757	false	0	MAP2K1	6820	0.525	Up
1397	3.49101796	0.00304334	0.2864494	0.0	3	4	false	mRNA	MAP3K7	58.0	3	0	0	0.58483034	false	0	MAP3K7	11652	0.48717949	Up
1398	2.88423154	0.0031824	0.3467128	0.0	2	4	false	mRNA	MAP4K3	142.0	2	0	0	0.68596141	false	0	MAP4K3	22634	0.52222222	Up
1399	3.64271457	0.0	0.27452055	0.0	1	4	false	mRNA	MAP4K4	82.0	1	0	0	0.55954757	false	0	MAP4K4	0	0.0	Up
1400	3.68263473	0.0	0.27154472	0.0	1	4	false	mRNA	MAP7	72.0	1	0	0	0.55289421	false	0	MAP7	0	0.0	Up
1401	3.95409182	0.0	0.25290257	0.0	1	6	false	mRNA	MAPKAPK5	24.0	1	0	0	0.50765136	false	0	MAPKAPK5	0	0.0	Up
1402	3.53493014	1.1411E-4	0.28289102	0.0	2	4	false	mRNA	MARCKSL1	77.0	2	0	0	0.57751164	false	0	MARCKSL1	1768	0.71028037	Up
1403	3.1237525	0.0	0.3201278	0.0	1	4	false	mRNA	MATN3	212.0	1	0	0	0.64604125	false	0	MATN3	0	0.0	Up
1404	3.69860279	3.26E-5	0.27037237	0.0	2	6	false	mRNA	MBD4	68.0	2	0	0	0.55023287	false	0	MBD4	484	0.80722892	Up
1405	3.68263473	0.0	0.27154472	0.0	1	4	false	mRNA	MBTPS1	72.0	1	0	0	0.55289421	false	0	MBTPS1	0	0.0	Up
1406	3.81836327	0.0	0.26189232	0.0	1	4	false	mRNA	MCAM	38.0	1	0	0	0.53027279	false	0	MCAM	0	0.0	Up
1407	3.83832335	0.0	0.26053042	0.0	1	6	false	mRNA	MCM2	37.0	1	0	0	0.52694611	false	0	MCM2	0	0.0	Up
1408	3.1237525	0.0	0.3201278	0.0	1	4	false	mRNA	MCM3	212.0	1	0	0	0.64604125	false	0	MCM3	0	0.0	Up
1409	3.1237525	0.0	0.3201278	0.0	1	4	false	mRNA	MCTP2	212.0	1	0	0	0.64604125	false	0	MCTP2	0	0.0	Up
1410	3.1237525	0.0	0.3201278	0.0	1	4	false	mRNA	MDM1	212.0	1	0	0	0.64604125	false	0	MDM1	0	0.0	Up
1411	3.1237525	0.0	0.3201278	0.0	1	4	false	mRNA	MED23	212.0	1	0	0	0.64604125	false	0	MED23	0	0.0	Up
1412	3.8742515	0.0	0.25811437	0.0	1	4	false	mRNA	MERTK	24.0	1	0	0	0.52095808	false	0	MERTK	0	0.0	Up
1413	3.83832335	0.0	0.26053042	0.0	1	6	false	mRNA	MEST	37.0	1	0	0	0.52694611	false	0	MEST	0	0.0	Up
1414	2.82035928	0.00442871	0.35456476	0.0	3	4	false	mRNA	METAP2	113.33333333	3	0	0	0.69660679	false	0	METAP2	35236	0.39415205	Up
1415	3.1237525	0.0	0.3201278	0.0	1	4	false	mRNA	MFSD12	212.0	1	0	0	0.64604125	false	0	MFSD12	0	0.0	Up
1416	3.68263473	0.0	0.27154472	0.0	1	4	false	mRNA	MICB	72.0	1	0	0	0.55289421	false	0	MICB	0	0.0	Up
1417	3.1237525	0.0	0.3201278	0.0	1	4	false	mRNA	MMD	212.0	1	0	0	0.64604125	false	0	MMD	0	0.0	Up
1418	3.83832335	0.0	0.26053042	0.0	1	6	false	mRNA	MMP1	37.0	1	0	0	0.52694611	false	0	MMP1	0	0.0	Up
1419	3.83832335	0.0	0.26053042	0.0	1	6	false	mRNA	MMP12	37.0	1	0	0	0.52694611	false	0	MMP12	0	0.0	Up
1420	3.1237525	0.0	0.3201278	0.0	1	4	false	mRNA	MNAT1	212.0	1	0	0	0.64604125	false	0	MNAT1	0	0.0	Up
1421	3.81836327	0.0	0.26189232	0.0	1	4	false	mRNA	MOCOS	38.0	1	0	0	0.53027279	false	0	MOCOS	0	0.0	Up
1422	3.63872255	0.0021221	0.27482172	0.0	3	4	false	mRNA	MORF4L2	34.33333333	3	0	0	0.56021291	false	0	MORF4L2	26398	0.41666667	Up
1423	4.0259481	0.0	0.2483887	0.0	1	6	false	mRNA	MRPL3	34.0	1	0	0	0.49567532	false	0	MRPL3	0	0.0	Up
1424	3.74251497	0.0	0.2672	0.0	1	6	false	mRNA	MRPS30	74.0	1	0	0	0.54291417	false	0	MRPS30	0	0.0	Up
1425	3.45908184	6.5371E-4	0.28909406	0.0	2	4	false	mRNA	MSH6	69.0	2	0	0	0.59015303	false	0	MSH6	5504	0.53968254	Up
1426	3.499002	0.00223328	0.28579578	0.0	2	4	false	mRNA	MTFR1	60.0	2	0	0	0.58349967	false	0	MTFR1	5208	0.50862069	Up
1427	3.89021956	0.0	0.2570549	0.0	1	6	false	mRNA	MTHFD2	34.0	1	0	0	0.51829674	false	0	MTHFD2	0	0.0	Up
1428	3.81836327	0.0	0.26189232	0.0	1	4	false	mRNA	MUM1	38.0	1	0	0	0.53027279	false	0	MUM1	0	0.0	Up
1429	3.41916168	0.00265999	0.29246935	0.0	3	4	false	mRNA	MYO10	50.66666667	3	0	0	0.59680639	false	0	MYO10	12602	0.36790123	Up
1430	3.52295409	0.00232991	0.28385269	0.0	3	6	false	mRNA	MYO5A	57.66666667	3	0	0	0.57950765	false	0	MYO5A	11924	0.50147493	Up
1431	3.05189621	0.00200481	0.32766514	0.0	2	4	false	mRNA	NAA50	118.0	2	0	0	0.6580173	false	0	NAA50	6994	0.51315789	Up
1432	3.83832335	0.0	0.26053042	0.0	1	6	false	mRNA	NAIP	37.0	1	0	0	0.52694611	false	0	NAIP	0	0.0	Up
1433	3.1237525	0.0	0.3201278	0.0	1	4	false	mRNA	NCAPG2	212.0	1	0	0	0.64604125	false	0	NCAPG2	0	0.0	Up
1434	3.1237525	0.0	0.3201278	0.0	1	4	false	mRNA	NCK1	212.0	1	0	0	0.64604125	false	0	NCK1	0	0.0	Up
1435	3.1237525	0.0	0.3201278	0.0	1	4	false	mRNA	NEK9	212.0	1	0	0	0.64604125	false	0	NEK9	0	0.0	Up
1436	3.81836327	0.0	0.26189232	0.0	1	4	false	mRNA	NETO2	38.0	1	0	0	0.53027279	false	0	NETO2	0	0.0	Up
1437	3.38722555	0.00126328	0.29522687	0.0	2	4	false	mRNA	NFATC2IP	78.0	2	0	0	0.60212908	false	0	NFATC2IP	15246	0.53472222	Up
1438	4.0259481	0.0	0.2483887	0.0	1	6	false	mRNA	NGRN	34.0	1	0	0	0.49567532	false	0	NGRN	0	0.0	Up
1439	3.53493014	1.1411E-4	0.28289102	0.0	2	4	false	mRNA	NHLRC2	77.0	2	0	0	0.57751164	false	0	NHLRC2	1768	0.71028037	Up
1440	3.53493014	1.1411E-4	0.28289102	0.0	2	4	false	mRNA	NIPBL	77.0	2	0	0	0.57751164	false	0	NIPBL	1768	0.71028037	Up
1441	3.1237525	0.0	0.3201278	0.0	1	4	false	mRNA	NMD3	212.0	1	0	0	0.64604125	false	0	NMD3	0	0.0	Up
1442	4.30139721	0.0	0.2324826	0.0	1	6	false	mRNA	NOX4	12.0	1	0	0	0.44976713	false	0	NOX4	0	0.0	Up
1443	3.64271457	0.0	0.27452055	0.0	1	4	false	mRNA	NPC1	82.0	1	0	0	0.55954757	false	0	NPC1	0	0.0	Up
1444	3.81836327	0.0	0.26189232	0.0	1	4	false	mRNA	NPLOC4	38.0	1	0	0	0.53027279	false	0	NPLOC4	0	0.0	Up
1445	3.46706587	0.00119252	0.28842832	0.0	3	4	false	mRNA	NPTX1	59.33333333	3	0	0	0.58882236	false	0	NPTX1	6366	0.47425474	Up
1446	3.8742515	0.0	0.25811437	0.0	1	4	false	mRNA	NR3C1	24.0	1	0	0	0.52095808	false	0	NR3C1	0	0.0	Up
1447	3.64271457	0.0	0.27452055	0.0	1	4	false	mRNA	NRBF2	82.0	1	0	0	0.55954757	false	0	NRBF2	0	0.0	Up
1448	3.1237525	0.0	0.3201278	0.0	1	4	false	mRNA	NUP153	212.0	1	0	0	0.64604125	false	0	NUP153	0	0.0	Up
1449	3.53493014	1.1411E-4	0.28289102	0.0	2	4	false	mRNA	NUP155	77.0	2	0	0	0.57751164	false	0	NUP155	1768	0.71028037	Up
1450	3.51097804	0.00228639	0.28482092	0.0	3	4	false	mRNA	NUP205	42.66666667	3	0	0	0.58150366	false	0	NUP205	17904	0.37202381	Up
1451	3.1237525	0.0	0.3201278	0.0	1	4	false	mRNA	NVL	212.0	1	0	0	0.64604125	false	0	NVL	0	0.0	Up
1452	3.1237525	0.0	0.3201278	0.0	1	4	false	mRNA	NXPH4	212.0	1	0	0	0.64604125	false	0	NXPH4	0	0.0	Up
1453	3.1237525	0.0	0.3201278	0.0	1	4	false	mRNA	ODAM	212.0	1	0	0	0.64604125	false	0	ODAM	0	0.0	Up
1454	4.0259481	0.0	0.2483887	0.0	1	6	false	mRNA	ODC1	34.0	1	0	0	0.49567532	false	0	ODC1	0	0.0	Up
1455	3.89021956	0.0	0.2570549	0.0	1	6	false	mRNA	OIP5	34.0	1	0	0	0.51829674	false	0	OIP5	0	0.0	Up
1456	3.68263473	0.0	0.27154472	0.0	1	4	false	mRNA	OLR1	72.0	1	0	0	0.55289421	false	0	OLR1	0	0.0	Up
1457	4.0259481	0.0	0.2483887	0.0	1	6	false	mRNA	ORC2	34.0	1	0	0	0.49567532	false	0	ORC2	0	0.0	Up
1458	3.83832335	0.0	0.26053042	0.0	1	6	false	mRNA	P4HA1	37.0	1	0	0	0.52694611	false	0	P4HA1	0	0.0	Up
1459	3.69860279	3.26E-5	0.27037237	0.0	2	6	false	mRNA	PAK2	68.0	2	0	0	0.55023287	false	0	PAK2	484	0.80722892	Up
1460	3.74251497	0.0	0.2672	0.0	1	6	false	mRNA	PAPD7	74.0	1	0	0	0.54291417	false	0	PAPD7	0	0.0	Up
1461	3.81836327	0.0	0.26189232	0.0	1	4	false	mRNA	PARVB	38.0	1	0	0	0.53027279	false	0	PARVB	0	0.0	Up
1462	3.1237525	0.0	0.3201278	0.0	1	4	false	mRNA	PCNT	212.0	1	0	0	0.64604125	false	0	PCNT	0	0.0	Up
1463	3.1237525	0.0	0.3201278	0.0	1	4	false	mRNA	PCOLCE2	212.0	1	0	0	0.64604125	false	0	PCOLCE2	0	0.0	Up
1464	3.74650699	0.0	0.26691529	0.0	1	4	false	mRNA	PCYT1A	56.0	1	0	0	0.54224884	false	0	PCYT1A	0	0.0	Up
1465	3.03193613	6.822E-4	0.32982225	0.0	2	4	false	mRNA	PDCD10	134.0	2	0	0	0.66134398	false	0	PDCD10	7856	0.57081545	Up
1466	3.01596806	0.00266962	0.3315685	0.0	2	4	false	mRNA	PDHX	123.0	2	0	0	0.66400532	false	0	PDHX	12268	0.51476793	Up
1467	3.95409182	0.0	0.25290257	0.0	1	6	false	mRNA	PDIA3	24.0	1	0	0	0.50765136	false	0	PDIA3	0	0.0	Up
1468	3.52295409	0.00232991	0.28385269	0.0	3	6	false	mRNA	PDIA6	57.66666667	3	0	0	0.57950765	false	0	PDIA6	11924	0.50147493	Up
1469	3.1237525	0.0	0.3201278	0.0	1	4	false	mRNA	PDK1	212.0	1	0	0	0.64604125	false	0	PDK1	0	0.0	Up
1470	3.74251497	0.0	0.2672	0.0	1	6	false	mRNA	PEX13	74.0	1	0	0	0.54291417	false	0	PEX13	0	0.0	Up
1471	3.02794411	0.00216279	0.33025709	0.0	2	4	false	mRNA	PFN2	123.0	2	0	0	0.66200931	false	0	PFN2	20150	0.52136752	Up
1472	3.53493014	1.1411E-4	0.28289102	0.0	2	4	false	mRNA	PGRMC1	77.0	2	0	0	0.57751164	false	0	PGRMC1	1768	0.71028037	Up
1473	3.69860279	3.26E-5	0.27037237	0.0	2	6	false	mRNA	PHC3	68.0	2	0	0	0.55023287	false	0	PHC3	484	0.80722892	Up
1474	3.03193613	6.822E-4	0.32982225	0.0	2	4	false	mRNA	PIK3R4	134.0	2	0	0	0.66134398	false	0	PIK3R4	7856	0.57081545	Up
1475	3.1237525	0.0	0.3201278	0.0	1	4	false	mRNA	PKN1	212.0	1	0	0	0.64604125	false	0	PKN1	0	0.0	Up
1476	3.33932136	0.0062243	0.29946204	0.0	4	4	false	mRNA	PLAGL2	53.75	4	0	0	0.61011311	false	0	PLAGL2	18142	0.34253247	Up
1477	3.03193613	6.822E-4	0.32982225	0.0	2	4	false	mRNA	PLOD2	134.0	2	0	0	0.66134398	false	0	PLOD2	7856	0.57081545	Up
1478	4.30139721	0.0	0.2324826	0.0	1	6	false	mRNA	PLSCR1	12.0	1	0	0	0.44976713	false	0	PLSCR1	0	0.0	Up
1479	3.81836327	0.0	0.26189232	0.0	1	4	false	mRNA	PLXDC1	38.0	1	0	0	0.53027279	false	0	PLXDC1	0	0.0	Up
1480	3.69860279	3.26E-5	0.27037237	0.0	2	6	false	mRNA	PNISR	68.0	2	0	0	0.55023287	false	0	PNISR	484	0.80722892	Up
1481	4.30139721	0.0	0.2324826	0.0	1	6	false	mRNA	POGK	12.0	1	0	0	0.44976713	false	0	POGK	0	0.0	Up
1482	3.88622754	0.0	0.25731895	0.0	1	6	false	mRNA	POLD3	35.0	1	0	0	0.51896208	false	0	POLD3	0	0.0	Up
1483	3.53493014	1.1411E-4	0.28289102	0.0	2	4	false	mRNA	POLR2D	77.0	2	0	0	0.57751164	false	0	POLR2D	1768	0.71028037	Up
1484	3.1237525	0.0	0.3201278	0.0	1	4	false	mRNA	POLR2H	212.0	1	0	0	0.64604125	false	0	POLR2H	0	0.0	Up
1485	3.69860279	3.26E-5	0.27037237	0.0	2	6	false	mRNA	POM121C	68.0	2	0	0	0.55023287	false	0	POM121C	484	0.80722892	Up
1486	3.53493014	0.00228968	0.28289102	0.0	2	4	false	mRNA	PPP2R5E	55.0	2	0	0	0.57751164	false	0	PPP2R5E	4666	0.5046729	Up
1487	3.1237525	0.0	0.3201278	0.0	1	4	false	mRNA	PRDM13	212.0	1	0	0	0.64604125	false	0	PRDM13	0	0.0	Up
1488	3.89021956	0.0	0.2570549	0.0	1	6	false	mRNA	PRKAB2	34.0	1	0	0	0.51829674	false	0	PRKAB2	0	0.0	Up
1489	3.81836327	0.0	0.26189232	0.0	1	4	false	mRNA	PRKRA	38.0	1	0	0	0.53027279	false	0	PRKRA	0	0.0	Up
1490	3.1237525	0.0	0.3201278	0.0	1	4	false	mRNA	PRR5L	212.0	1	0	0	0.64604125	false	0	PRR5L	0	0.0	Up
1491	3.1237525	0.0	0.3201278	0.0	1	4	false	mRNA	PSMC6	212.0	1	0	0	0.64604125	false	0	PSMC6	0	0.0	Up
1492	3.1237525	0.0	0.3201278	0.0	1	4	false	mRNA	PSMD5	212.0	1	0	0	0.64604125	false	0	PSMD5	0	0.0	Up
1493	3.0	0.00401299	0.33333333	0.0	2	4	false	mRNA	PTCD3	125.0	2	0	0	0.66666667	false	0	PTCD3	12404	0.51452282	Up
1494	3.89021956	0.0	0.2570549	0.0	1	6	false	mRNA	PTER	34.0	1	0	0	0.51829674	false	0	PTER	0	0.0	Up
1495	3.68263473	0.0	0.27154472	0.0	1	4	false	mRNA	PTK2	72.0	1	0	0	0.55289421	false	0	PTK2	0	0.0	Up
1496	2.64870259	0.01540461	0.37754333	0.0	5	4	false	mRNA	PTP4A1	79.4	5	0	0	0.72521623	false	0	PTP4A1	127892	0.2404908	Up
1497	3.95409182	0.0	0.25290257	0.0	1	6	false	mRNA	PTPN12	24.0	1	0	0	0.50765136	false	0	PTPN12	0	0.0	Up
1498	3.81836327	0.0	0.26189232	0.0	1	4	false	mRNA	PTPN2	38.0	1	0	0	0.53027279	false	0	PTPN2	0	0.0	Up
1499	3.1237525	0.0	0.3201278	0.0	1	4	false	mRNA	PUS7	212.0	1	0	0	0.64604125	false	0	PUS7	0	0.0	Up
1500	3.83832335	0.0	0.26053042	0.0	1	6	false	mRNA	PXN	37.0	1	0	0	0.52694611	false	0	PXN	0	0.0	Up
1501	3.31936128	0.00455388	0.30126278	0.0	4	4	false	mRNA	RAD23B	58.0	4	0	0	0.61343979	false	0	RAD23B	51550	0.35849057	Up
1502	3.00798403	0.00364227	0.33244857	0.0	3	4	false	mRNA	RAD51C	86.0	3	0	0	0.66533599	false	0	RAD51C	31470	0.35714286	Up
1503	3.1237525	0.0	0.3201278	0.0	1	4	false	mRNA	RAD51D	212.0	1	0	0	0.64604125	false	0	RAD51D	0	0.0	Up
1504	3.1237525	0.0	0.3201278	0.0	1	4	false	mRNA	RAD54L	212.0	1	0	0	0.64604125	false	0	RAD54L	0	0.0	Up
1505	3.1237525	0.0	0.3201278	0.0	1	4	false	mRNA	RAE1	212.0	1	0	0	0.64604125	false	0	RAE1	0	0.0	Up
1506	3.52694611	0.0017288	0.28353141	0.0	3	6	false	mRNA	RALGAPB	57.0	3	0	0	0.57884232	false	0	RALGAPB	15760	0.5	Up
1507	4.0259481	0.0	0.2483887	0.0	1	6	false	mRNA	RAP2A	34.0	1	0	0	0.49567532	false	0	RAP2A	0	0.0	Up
1508	3.1237525	0.0	0.3201278	0.0	1	4	false	mRNA	RASIP1	212.0	1	0	0	0.64604125	false	0	RASIP1	0	0.0	Up
1509	3.69860279	3.26E-5	0.27037237	0.0	2	6	false	mRNA	RBBP6	68.0	2	0	0	0.55023287	false	0	RBBP6	484	0.80722892	Up
1510	2.76846307	0.006714	0.36121125	0.0	3	4	false	mRNA	RBM12B	122.0	3	0	0	0.70525615	false	0	RBM12B	49694	0.40604027	Up
1511	3.64271457	0.0	0.27452055	0.0	1	4	false	mRNA	RBM6	82.0	1	0	0	0.55954757	false	0	RBM6	0	0.0	Up
1512	3.00798403	0.00364227	0.33244857	0.0	3	4	false	mRNA	RCN2	86.0	3	0	0	0.66533599	false	0	RCN2	31470	0.35714286	Up
1513	3.1237525	0.0	0.3201278	0.0	1	4	false	mRNA	RECQL	212.0	1	0	0	0.64604125	false	0	RECQL	0	0.0	Up
1514	3.01596806	0.00266962	0.3315685	0.0	2	4	false	mRNA	RFX7	123.0	2	0	0	0.66400532	false	0	RFX7	12268	0.51476793	Up
1515	3.1237525	0.0	0.3201278	0.0	1	4	false	mRNA	RMI1	212.0	1	0	0	0.64604125	false	0	RMI1	0	0.0	Up
1516	3.95409182	0.0	0.25290257	0.0	1	6	false	mRNA	RNF115	24.0	1	0	0	0.50765136	false	0	RNF115	0	0.0	Up
1517	3.89021956	0.0	0.2570549	0.0	1	6	false	mRNA	RNF19A	34.0	1	0	0	0.51829674	false	0	RNF19A	0	0.0	Up
1518	3.81836327	0.0	0.26189232	0.0	1	4	false	mRNA	RNF19B	38.0	1	0	0	0.53027279	false	0	RNF19B	0	0.0	Up
1519	3.74251497	0.0	0.2672	0.0	1	6	false	mRNA	RNF219	74.0	1	0	0	0.54291417	false	0	RNF219	0	0.0	Up
1520	3.2994012	0.00251046	0.3030853	0.0	3	4	false	mRNA	RNF44	76.0	3	0	0	0.61676647	false	0	RNF44	34008	0.45454545	Up
1521	3.69860279	3.26E-5	0.27037237	0.0	2	6	false	mRNA	RNPS1	68.0	2	0	0	0.55023287	false	0	RNPS1	484	0.80722892	Up
1522	3.1237525	0.0	0.3201278	0.0	1	4	false	mRNA	RPN1	212.0	1	0	0	0.64604125	false	0	RPN1	0	0.0	Up
1523	3.1237525	0.0	0.3201278	0.0	1	4	false	mRNA	RPS6KC1	212.0	1	0	0	0.64604125	false	0	RPS6KC1	0	0.0	Up
1524	2.9001996	0.00852083	0.34480385	0.0	3	4	false	mRNA	RRAGC	94.66666667	3	0	0	0.68330007	false	0	RRAGC	27468	0.35345912	Up
1525	3.1237525	0.0	0.3201278	0.0	1	4	false	mRNA	RRAS2	212.0	1	0	0	0.64604125	false	0	RRAS2	0	0.0	Up
1526	3.21956088	0.00805953	0.31060136	0.0	5	4	false	mRNA	RRM2	53.6	5	0	0	0.63007319	false	0	RRM2	90844	0.28743169	Up
1527	3.1237525	0.0	0.3201278	0.0	1	4	false	mRNA	RSAD2	212.0	1	0	0	0.64604125	false	0	RSAD2	0	0.0	Up
1528	3.74251497	0.0	0.2672	0.0	1	6	false	mRNA	RSBN1	74.0	1	0	0	0.54291417	false	0	RSBN1	0	0.0	Up
1529	3.1237525	0.0	0.3201278	0.0	1	4	false	mRNA	RUVBL1	212.0	1	0	0	0.64604125	false	0	RUVBL1	0	0.0	Up
1530	3.1237525	0.0	0.3201278	0.0	1	4	false	mRNA	RYR3	212.0	1	0	0	0.64604125	false	0	RYR3	0	0.0	Up
1531	3.03193613	6.822E-4	0.32982225	0.0	2	4	false	mRNA	SACS	134.0	2	0	0	0.66134398	false	0	SACS	7856	0.57081545	Up
1532	3.74251497	0.0	0.2672	0.0	1	6	false	mRNA	SCAMP5	74.0	1	0	0	0.54291417	false	0	SCAMP5	0	0.0	Up
1533	3.1237525	0.0	0.3201278	0.0	1	4	false	mRNA	SEC61A2	212.0	1	0	0	0.64604125	false	0	SEC61A2	0	0.0	Up
1534	3.81836327	0.0	0.26189232	0.0	1	4	false	mRNA	SEL1L	38.0	1	0	0	0.53027279	false	0	SEL1L	0	0.0	Up
1535	3.79041916	0.0	0.26382306	0.0	1	6	false	mRNA	SERINC3	62.0	1	0	0	0.53493014	false	0	SERINC3	0	0.0	Up
1536	2.97205589	0.00446816	0.33646743	0.0	3	4	false	mRNA	SERPINH1	93.66666667	3	0	0	0.67132402	false	0	SERPINH1	23604	0.37516869	Up
1537	3.69860279	3.26E-5	0.27037237	0.0	2	6	false	mRNA	SETD1B	68.0	2	0	0	0.55023287	false	0	SETD1B	484	0.80722892	Up
1538	3.03193613	6.822E-4	0.32982225	0.0	2	4	false	mRNA	SFPQ	134.0	2	0	0	0.66134398	false	0	SFPQ	7856	0.57081545	Up
1539	3.34730539	0.00241569	0.29874776	0.0	3	4	false	mRNA	SIK1	72.66666667	3	0	0	0.60878244	false	0	SIK1	28714	0.46840959	Up
1540	3.47904192	0.00248967	0.28743546	0.0	3	4	false	mRNA	SIRT1	43.33333333	3	0	0	0.58682635	false	0	SIRT1	10342	0.35277778	Up
1541	3.1237525	0.0	0.3201278	0.0	1	4	false	mRNA	SKIL	212.0	1	0	0	0.64604125	false	0	SKIL	0	0.0	Up
1542	3.82235529	6.949E-5	0.2616188	0.0	2	6	false	mRNA	SLC16A1	34.5	2	0	0	0.52960745	false	0	SLC16A1	484	0.68367347	Up
1543	3.53493014	1.1411E-4	0.28289102	0.0	2	4	false	mRNA	SLC20A1	77.0	2	0	0	0.57751164	false	0	SLC20A1	1768	0.71028037	Up
1544	3.69461078	5.5391E-4	0.27066451	0.0	2	4	false	mRNA	SLC25A16	36.5	2	0	0	0.5508982	false	0	SLC25A16	2372	0.52985075	Up
1545	3.03193613	6.822E-4	0.32982225	0.0	2	4	false	mRNA	SLC25A36	134.0	2	0	0	0.66134398	false	0	SLC25A36	7856	0.57081545	Up
1546	3.69860279	3.26E-5	0.27037237	0.0	2	6	false	mRNA	SLC29A1	68.0	2	0	0	0.55023287	false	0	SLC29A1	484	0.80722892	Up
1547	3.69860279	3.26E-5	0.27037237	0.0	2	6	false	mRNA	SLC2A3	68.0	2	0	0	0.55023287	false	0	SLC2A3	484	0.80722892	Up
1548	3.79041916	0.0	0.26382306	0.0	1	6	false	mRNA	SLC30A3	62.0	1	0	0	0.53493014	false	0	SLC30A3	0	0.0	Up
1549	3.03193613	6.822E-4	0.32982225	0.0	2	4	false	mRNA	SLC38A2	134.0	2	0	0	0.66134398	false	0	SLC38A2	7856	0.57081545	Up
1550	3.1237525	0.0	0.3201278	0.0	1	4	false	mRNA	SLC38A6	212.0	1	0	0	0.64604125	false	0	SLC38A6	0	0.0	Up
1551	3.05189621	0.00200481	0.32766514	0.0	2	4	false	mRNA	SLC39A6	118.0	2	0	0	0.6580173	false	0	SLC39A6	6994	0.51315789	Up
1552	3.1237525	0.0	0.3201278	0.0	1	4	false	mRNA	SLC7A11	212.0	1	0	0	0.64604125	false	0	SLC7A11	0	0.0	Up
1553	3.59081836	8.3429E-4	0.27848805	0.0	2	4	false	mRNA	SLC7A5	49.0	2	0	0	0.56819694	false	0	SLC7A5	5158	0.51612903	Up
1554	3.81836327	0.0	0.26189232	0.0	1	4	false	mRNA	SLC7A6	38.0	1	0	0	0.53027279	false	0	SLC7A6	0	0.0	Up
1555	3.55489022	0.00172987	0.28130264	0.0	3	4	false	mRNA	SMARCA5	39.33333333	3	0	0	0.57418496	false	0	SMARCA5	30938	0.37953795	Up
1556	3.1237525	0.0	0.3201278	0.0	1	4	false	mRNA	SMC4	212.0	1	0	0	0.64604125	false	0	SMC4	0	0.0	Up
1557	3.81836327	0.0	0.26189232	0.0	1	4	false	mRNA	SMC6	38.0	1	0	0	0.53027279	false	0	SMC6	0	0.0	Up
1558	4.0259481	0.0	0.2483887	0.0	1	6	false	mRNA	SMCHD1	34.0	1	0	0	0.49567532	false	0	SMCHD1	0	0.0	Up
1559	3.1237525	0.0	0.3201278	0.0	1	4	false	mRNA	SMNDC1	212.0	1	0	0	0.64604125	false	0	SMNDC1	0	0.0	Up
1560	3.1237525	0.0	0.3201278	0.0	1	4	false	mRNA	SMS	212.0	1	0	0	0.64604125	false	0	SMS	0	0.0	Up
1561	3.1237525	0.0	0.3201278	0.0	1	4	false	mRNA	SMYD2	212.0	1	0	0	0.64604125	false	0	SMYD2	0	0.0	Up
1562	3.8742515	0.0	0.25811437	0.0	1	4	false	mRNA	SNX10	24.0	1	0	0	0.52095808	false	0	SNX10	0	0.0	Up
1563	4.0259481	0.0	0.2483887	0.0	1	6	false	mRNA	SNX4	34.0	1	0	0	0.49567532	false	0	SNX4	0	0.0	Up
1564	3.38722555	0.0046878	0.29522687	0.0	3	4	false	mRNA	SP1	51.0	3	0	0	0.60212908	false	0	SP1	13298	0.34965035	Up
1565	3.88622754	0.0	0.25731895	0.0	1	6	false	mRNA	SP2	35.0	1	0	0	0.51896208	false	0	SP2	0	0.0	Up
1566	3.1237525	0.0	0.3201278	0.0	1	4	false	mRNA	SPAG1	212.0	1	0	0	0.64604125	false	0	SPAG1	0	0.0	Up
1567	3.81836327	0.0	0.26189232	0.0	1	4	false	mRNA	SPHK1	38.0	1	0	0	0.53027279	false	0	SPHK1	0	0.0	Up
1568	3.1237525	0.0	0.3201278	0.0	1	4	false	mRNA	SRSF6	212.0	1	0	0	0.64604125	false	0	SRSF6	0	0.0	Up
1569	3.1237525	0.0	0.3201278	0.0	1	4	false	mRNA	SSH1	212.0	1	0	0	0.64604125	false	0	SSH1	0	0.0	Up
1570	2.9241517	0.00442895	0.34197952	0.0	3	4	false	mRNA	SSR3	102.0	3	0	0	0.67930805	false	0	SSR3	21984	0.38996139	Up
1571	3.03193613	6.822E-4	0.32982225	0.0	2	4	false	mRNA	SSX2IP	134.0	2	0	0	0.66134398	false	0	SSX2IP	7856	0.57081545	Up
1572	3.1237525	0.0	0.3201278	0.0	1	4	false	mRNA	STAG1	212.0	1	0	0	0.64604125	false	0	STAG1	0	0.0	Up
1573	3.83832335	0.0	0.26053042	0.0	1	6	false	mRNA	STAT1	37.0	1	0	0	0.52694611	false	0	STAT1	0	0.0	Up
1574	3.88622754	0.0	0.25731895	0.0	1	6	false	mRNA	STK17A	35.0	1	0	0	0.51896208	false	0	STK17A	0	0.0	Up
1575	3.52295409	0.00232991	0.28385269	0.0	3	6	false	mRNA	STK38	57.66666667	3	0	0	0.57950765	false	0	STK38	11924	0.50147493	Up
1576	3.81836327	0.0	0.26189232	0.0	1	4	false	mRNA	STRN3	38.0	1	0	0	0.53027279	false	0	STRN3	0	0.0	Up
1577	3.81836327	0.0	0.26189232	0.0	1	4	false	mRNA	STXBP2	38.0	1	0	0	0.53027279	false	0	STXBP2	0	0.0	Up
1578	3.1237525	0.0	0.3201278	0.0	1	4	false	mRNA	SUCO	212.0	1	0	0	0.64604125	false	0	SUCO	0	0.0	Up
1579	3.1237525	0.0	0.3201278	0.0	1	4	false	mRNA	SUGCT	212.0	1	0	0	0.64604125	false	0	SUGCT	0	0.0	Up
1580	3.53493014	1.1411E-4	0.28289102	0.0	2	4	false	mRNA	SUMO1	77.0	2	0	0	0.57751164	false	0	SUMO1	1768	0.71028037	Up
1581	3.35129741	0.00286231	0.2983919	0.0	3	4	false	mRNA	SUPT16H	56.66666667	3	0	0	0.6081171	false	0	SUPT16H	29894	0.36622807	Up
1582	3.1237525	0.0	0.3201278	0.0	1	4	false	mRNA	SUSD5	212.0	1	0	0	0.64604125	false	0	SUSD5	0	0.0	Up
1583	3.1237525	0.0	0.3201278	0.0	1	4	false	mRNA	SV2B	212.0	1	0	0	0.64604125	false	0	SV2B	0	0.0	Up
1584	3.81836327	0.0	0.26189232	0.0	1	4	false	mRNA	TAF15	38.0	1	0	0	0.53027279	false	0	TAF15	0	0.0	Up
1585	3.53493014	1.1411E-4	0.28289102	0.0	2	4	false	mRNA	TAF5	77.0	2	0	0	0.57751164	false	0	TAF5	1768	0.71028037	Up
1586	3.1237525	0.0	0.3201278	0.0	1	4	false	mRNA	TAGLN	212.0	1	0	0	0.64604125	false	0	TAGLN	0	0.0	Up
1587	3.1237525	0.0	0.3201278	0.0	1	4	false	mRNA	TAGLN3	212.0	1	0	0	0.64604125	false	0	TAGLN3	0	0.0	Up
1588	3.89021956	0.0	0.2570549	0.0	1	6	false	mRNA	TARBP1	34.0	1	0	0	0.51829674	false	0	TARBP1	0	0.0	Up
1589	3.81836327	0.0	0.26189232	0.0	1	4	false	mRNA	TARDBP	38.0	1	0	0	0.53027279	false	0	TARDBP	0	0.0	Up
1590	3.64271457	0.0	0.27452055	0.0	1	4	false	mRNA	TARS	82.0	1	0	0	0.55954757	false	0	TARS	0	0.0	Up
1591	2.81237525	0.00615866	0.35557133	0.0	3	4	false	mRNA	TAZ	106.0	3	0	0	0.69793746	false	0	TAZ	63562	0.36585366	Up
1592	3.74251497	0.0	0.2672	0.0	1	6	false	mRNA	TBC1D15	74.0	1	0	0	0.54291417	false	0	TBC1D15	0	0.0	Up
1593	3.64271457	0.0	0.27452055	0.0	1	4	false	mRNA	TCERG1	82.0	1	0	0	0.55954757	false	0	TCERG1	0	0.0	Up
1594	3.4510978	0.00391773	0.28976287	0.0	4	4	false	mRNA	TDG	40.75	4	0	0	0.5914837	false	0	TDG	14708	0.31547619	Up
1595	3.1237525	0.0	0.3201278	0.0	1	4	false	mRNA	TDRD7	212.0	1	0	0	0.64604125	false	0	TDRD7	0	0.0	Up
1596	4.0259481	0.0	0.2483887	0.0	1	6	false	mRNA	TERF2IP	34.0	1	0	0	0.49567532	false	0	TERF2IP	0	0.0	Up
1597	3.81836327	0.0	0.26189232	0.0	1	4	false	mRNA	TFDP2	38.0	1	0	0	0.53027279	false	0	TFDP2	0	0.0	Up
1598	3.72654691	0.00136162	0.26834494	0.0	2	4	false	mRNA	TFPI	31.0	2	0	0	0.54557552	false	0	TFPI	3878	0.50847458	Up
1599	3.8742515	0.0	0.25811437	0.0	1	4	false	mRNA	TFRC	24.0	1	0	0	0.52095808	false	0	TFRC	0	0.0	Up
1600	3.89021956	0.0	0.2570549	0.0	1	6	false	mRNA	TGIF2	34.0	1	0	0	0.51829674	false	0	TGIF2	0	0.0	Up
1601	3.81836327	0.0	0.26189232	0.0	1	4	false	mRNA	TLR2	38.0	1	0	0	0.53027279	false	0	TLR2	0	0.0	Up
1602	3.95409182	0.0	0.25290257	0.0	1	6	false	mRNA	TM6SF1	24.0	1	0	0	0.50765136	false	0	TM6SF1	0	0.0	Up
1603	3.1237525	0.0	0.3201278	0.0	1	4	false	mRNA	TMCO3	212.0	1	0	0	0.64604125	false	0	TMCO3	0	0.0	Up
1604	2.9241517	0.00442895	0.34197952	0.0	3	4	false	mRNA	TMEM2	102.0	3	0	0	0.67930805	false	0	TMEM2	21984	0.38996139	Up
1605	3.1237525	0.0	0.3201278	0.0	1	4	false	mRNA	TMEM230	212.0	1	0	0	0.64604125	false	0	TMEM230	0	0.0	Up
1606	3.1237525	0.0	0.3201278	0.0	1	4	false	mRNA	TMEM248	212.0	1	0	0	0.64604125	false	0	TMEM248	0	0.0	Up
1607	2.93213573	0.00539163	0.34104833	0.0	4	4	false	mRNA	TMEM30A	78.5	4	0	0	0.67797738	false	0	TMEM30A	54256	0.30273438	Up
1608	2.67664671	0.01117433	0.37360179	0.0	4	4	false	mRNA	TNFAIP3	91.75	4	0	0	0.72055888	false	0	TNFAIP3	59330	0.28359375	Up
1609	3.40319361	0.0034726	0.29384164	0.0	3	4	false	mRNA	TNFRSF10B	64.0	3	0	0	0.59946773	false	0	TNFRSF10B	10824	0.45323741	Up
1610	3.34730539	0.00365684	0.29874776	0.0	3	4	false	mRNA	TRA2B	57.0	3	0	0	0.60878244	false	0	TRA2B	24338	0.36601307	Up
1611	3.53493014	1.1411E-4	0.28289102	0.0	2	4	false	mRNA	TRAPPC10	77.0	2	0	0	0.57751164	false	0	TRAPPC10	1768	0.71028037	Up
1612	2.79640719	0.00840485	0.35760171	0.0	4	4	false	mRNA	TRIB1	82.5	4	0	0	0.7005988	false	0	TRIB1	83766	0.28103448	Up
1613	3.64271457	0.0	0.27452055	0.0	1	4	false	mRNA	TRIO	82.0	1	0	0	0.55954757	false	0	TRIO	0	0.0	Up
1614	3.1237525	0.0	0.3201278	0.0	1	4	false	mRNA	TRMT11	212.0	1	0	0	0.64604125	false	0	TRMT11	0	0.0	Up
1615	3.53493014	1.1411E-4	0.28289102	0.0	2	4	false	mRNA	TRRAP	77.0	2	0	0	0.57751164	false	0	TRRAP	1768	0.71028037	Up
1616	2.45309381	0.03196133	0.40764849	0.0	6	4	false	mRNA	TSC22D2	93.0	6	0	0	0.7578177	false	0	TSC22D2	230438	0.2459893	Up
1617	3.1237525	0.0	0.3201278	0.0	1	4	false	mRNA	TUBGCP4	212.0	1	0	0	0.64604125	false	0	TUBGCP4	0	0.0	Up
1618	3.03193613	6.822E-4	0.32982225	0.0	2	4	false	mRNA	TUBGCP5	134.0	2	0	0	0.66134398	false	0	TUBGCP5	7856	0.57081545	Up
1619	3.83832335	0.0	0.26053042	0.0	1	6	false	mRNA	TUG1	37.0	1	0	0	0.52694611	false	0	TUG1	0	0.0	Up
1620	3.79041916	0.0	0.26382306	0.0	1	6	false	mRNA	TWIST1	62.0	1	0	0	0.53493014	false	0	TWIST1	0	0.0	Up
1621	3.36726547	0.00133193	0.29697688	0.0	3	4	false	mRNA	TXLNG	70.0	3	0	0	0.60545576	false	0	TXLNG	12018	0.46621622	Up
1622	3.09580838	0.00132978	0.32301741	0.0	2	4	false	mRNA	TYMS	112.0	2	0	0	0.6506986	false	0	TYMS	10044	0.51152074	Up
1623	3.74650699	0.0	0.26691529	0.0	1	4	false	mRNA	TYW1	56.0	1	0	0	0.54224884	false	0	TYW1	0	0.0	Up
1624	3.5748503	0.00103026	0.27973199	0.0	2	6	false	mRNA	U2SURP	54.0	2	0	0	0.57085828	false	0	U2SURP	7410	0.52475248	Up
1625	3.60678643	0.00121686	0.27725512	0.0	3	4	false	mRNA	UBA2	34.0	3	0	0	0.5655356	false	0	UBA2	16206	0.375	Up
1626	3.51097804	0.00140439	0.28482092	0.0	2	4	false	mRNA	UBAP2L	60.0	2	0	0	0.58150366	false	0	UBAP2L	4610	0.52212389	Up
1627	3.0	0.00401299	0.33333333	0.0	2	4	false	mRNA	UBE2V2	125.0	2	0	0	0.66666667	false	0	UBE2V2	12404	0.51452282	Up
1628	2.90818363	0.0070168	0.34385724	0.0	3	4	false	mRNA	UGGT1	102.0	3	0	0	0.68196939	false	0	UGGT1	23824	0.38403042	Up
1629	3.8742515	0.0	0.25811437	0.0	1	4	false	mRNA	UGT8	24.0	1	0	0	0.52095808	false	0	UGT8	0	0.0	Up
1630	3.1237525	0.0	0.3201278	0.0	1	4	false	mRNA	URB2	212.0	1	0	0	0.64604125	false	0	URB2	0	0.0	Up
1631	3.68263473	0.0	0.27154472	0.0	1	4	false	mRNA	USF2	72.0	1	0	0	0.55289421	false	0	USF2	0	0.0	Up
1632	3.1237525	0.0	0.3201278	0.0	1	4	false	mRNA	USP18	212.0	1	0	0	0.64604125	false	0	USP18	0	0.0	Up
1633	3.69860279	3.26E-5	0.27037237	0.0	2	6	false	mRNA	USP48	68.0	2	0	0	0.55023287	false	0	USP48	484	0.80722892	Up
1634	3.69461078	5.9582E-4	0.27066451	0.0	2	4	false	mRNA	VDAC1	36.5	2	0	0	0.5508982	false	0	VDAC1	2168	0.52985075	Up
1635	3.27145709	0.01201382	0.30567419	0.0	6	4	false	mRNA	VEGFA	44.33333333	6	0	0	0.62142382	false	0	VEGFA	62422	0.25641026	Up
1636	3.53493014	1.1411E-4	0.28289102	0.0	2	4	false	mRNA	VEZF1	77.0	2	0	0	0.57751164	false	0	VEZF1	1768	0.71028037	Up
1637	3.1237525	0.0	0.3201278	0.0	1	4	false	mRNA	WARS	212.0	1	0	0	0.64604125	false	0	WARS	0	0.0	Up
1638	3.68263473	0.0	0.27154472	0.0	1	4	false	mRNA	WBP11	72.0	1	0	0	0.55289421	false	0	WBP11	0	0.0	Up
1639	3.16766467	0.00635969	0.31568998	0.0	4	4	false	mRNA	WEE1	68.5	4	0	0	0.63872255	false	0	WEE1	60022	0.34263959	Up
1640	3.56686627	0.00259315	0.28035814	0.0	3	4	false	mRNA	XIAP	37.0	3	0	0	0.57218896	false	0	XIAP	6908	0.36734694	Up
1641	3.83832335	0.0	0.26053042	0.0	1	6	false	mRNA	YES1	37.0	1	0	0	0.52694611	false	0	YES1	0	0.0	Up
1642	3.69860279	3.26E-5	0.27037237	0.0	2	6	false	mRNA	YWHAH	68.0	2	0	0	0.55023287	false	0	YWHAH	484	0.80722892	Up
1643	3.03193613	6.822E-4	0.32982225	0.0	2	4	false	mRNA	ZBTB24	134.0	2	0	0	0.66134398	false	0	ZBTB24	7856	0.57081545	Up
1644	2.8243513	0.01799791	0.3540636	0.0	4	4	false	mRNA	ZBTB25	76.75	4	0	0	0.69594145	false	0	ZBTB25	78470	0.26766784	Up
1645	3.81836327	0.0	0.26189232	0.0	1	4	false	mRNA	ZBTB44	38.0	1	0	0	0.53027279	false	0	ZBTB44	0	0.0	Up
1646	3.74650699	0.0	0.26691529	0.0	1	4	false	mRNA	ZCCHC11	56.0	1	0	0	0.54224884	false	0	ZCCHC11	0	0.0	Up
1647	3.1237525	0.0	0.3201278	0.0	1	4	false	mRNA	ZCCHC8	212.0	1	0	0	0.64604125	false	0	ZCCHC8	0	0.0	Up
1648	3.1237525	0.0	0.3201278	0.0	1	4	false	mRNA	ZNF195	212.0	1	0	0	0.64604125	false	0	ZNF195	0	0.0	Up
1649	3.53493014	1.1411E-4	0.28289102	0.0	2	4	false	mRNA	ZNF200	77.0	2	0	0	0.57751164	false	0	ZNF200	1768	0.71028037	Up
1650	3.03193613	6.822E-4	0.32982225	0.0	2	4	false	mRNA	ZNF207	134.0	2	0	0	0.66134398	false	0	ZNF207	7856	0.57081545	Up
1651	2.90419162	0.00931686	0.3443299	0.0	3	4	false	mRNA	ZNF451	101.66666667	3	0	0	0.68263473	false	0	ZNF451	25898	0.38131313	Up
1652	3.81836327	0.0	0.26189232	0.0	1	4	false	mRNA	ZNF74	38.0	1	0	0	0.53027279	false	0	ZNF74	0	0.0	Up
1653	3.1237525	0.0	0.3201278	0.0	1	4	false	mRNA	ZNF839	212.0	1	0	0	0.64604125	false	0	ZNF839	0	0.0	Up
1654	3.1237525	0.0	0.3201278	0.0	1	4	false	mRNA	ZNF84	212.0	1	0	0	0.64604125	false	0	ZNF84	0	0.0	Up
