# Supplementary material for: Prediction of a miRNA‐mRNA functional synergistic network for cervical squamous cell carcinoma
Source: FEBS Open Bio. 2019 Nov 17;9(12):2080–92. doi: 10.1002/2211-5463.12747 (PMC6886301; doi:10.1002/2211-5463.12747)
Supplement: Supplementary file 4 — Table S4 . GO (biological process, cellular component and molecular function) and KEGG items of DEmiRNA targets. [file FEB4-9-2080-s004.xlsx]

## Sheet: bp
Id	Items	Items_Details	Support	List size	Reference Support	Reference size	Hyp	Hyp_c	Genes
118	GO:0019088	immortalization of host cell by virus (BP)	1	7	1	34208	0.00020463	0.00243696	TYMS
119	GO:0006231	dTMP biosynthetic process (BP)	1	7	1	34208	0.00020463	0.00243696	TYMS
120	GO:0009157	deoxyribonucleoside monophosphate biosynthetic process (BP)	1	7	1	34208	0.00020463	0.00243696	TYMS
121	GO:0046078	dUMP metabolic process (BP)	1	7	1	34208	0.00020463	0.00243696	TYMS
128	GO:0034699	response to luteinizing hormone stimulus (BP)	1	7	1	34208	0.00020463	0.00243696	TGFBR3
129	GO:0060368	regulation of Fc receptor mediated stimulatory signaling pathway (BP)	1	7	1	34208	0.00020463	0.00243696	PLSCR1
130	GO:0035456	response to interferon-beta (BP)	1	7	1	34208	0.00020463	0.00243696	PLSCR1
77	GO:0060574	intestinal epithelial cell maturation (BP)	1	7	2	34208	0.000409225	0.00315344	TYMS
88	GO:0043551	regulation of phosphatidylinositol 3-kinase activity (BP)	1	7	2	34208	0.000409225	0.00315344	PIK3R1
101	GO:0060318	definitive erythrocyte differentiation (BP)	1	7	2	34208	0.000409225	0.00315344	TGFBR3
115	GO:2000373	positive regulation of DNA topoisomerase (ATP-hydrolyzing) activity (BP)	1	7	2	34208	0.000409225	0.00315344	PLSCR1
122	GO:0071548	response to dexamethasone stimulus (BP)	1	7	2	34208	0.000409225	0.00315344	PIK3R1
127	GO:0051531	NFAT protein import into nucleus (BP)	1	7	2	34208	0.000409225	0.00315344	PIK3R1
106	GO:0010040	response to iron(II) ion (BP)	1	7	3	34208	0.000613784	0.0034959	PIK3R1
110	GO:0019372	lipoxygenase pathway (BP)	1	7	3	34208	0.000613784	0.0034959	HPGD
112	GO:0007181	transforming growth factor beta receptor complex assembly (BP)	1	7	3	34208	0.000613784	0.0034959	TGFBR3
114	GO:0032354	response to follicle-stimulating hormone stimulus (BP)	1	7	3	34208	0.000613784	0.0034959	TGFBR3
117	GO:0033003	regulation of mast cell activation (BP)	1	7	3	34208	0.000613784	0.0034959	PLSCR1
126	GO:0097070	ductus arteriosus closure (BP)	1	7	3	34208	0.000613784	0.0034959	HPGD
104	GO:0006659	phosphatidylserine biosynthetic process (BP)	1	7	4	34208	0.000818307	0.0039703	PLSCR1
105	GO:0046683	response to organophosphorus (BP)	1	7	4	34208	0.000818307	0.0039703	TYMS
124	GO:0017121	phospholipid scrambling (BP)	1	7	4	34208	0.000818307	0.0039703	PLSCR1
125	GO:0010459	negative regulation of heart rate (BP)	1	7	4	34208	0.000818307	0.0039703	PIK3R1
12	GO:0048015	phosphatidylinositol-mediated signaling (BP)	2	7	73	34208	9.36755e-05	0.0040905	PIK3R1,TYMS
107	GO:0001878	response to yeast (BP)	1	7	5	34208	0.00102279	0.00432213	PIK3R1
113	GO:0071398	cellular response to fatty acid (BP)	1	7	5	34208	0.00102279	0.00432213	PIK3R1
116	GO:0010633	negative regulation of epithelial cell migration (BP)	1	7	5	34208	0.00102279	0.00432213	TGFBR3
46	GO:0030168	platelet activation (BP)	2	7	234	34208	0.000956573	0.0044754	PLSCR1,PIK3R1
68	GO:0007179	transforming growth factor beta receptor signaling pathway (BP)	2	7	65	34208	7.41998e-05	0.00486009	TGFBR3,HPGD
63	GO:0046134	pyrimidine nucleoside biosynthetic process (BP)	1	7	6	34208	0.00122724	0.00487179	TYMS
64	GO:0051271	negative regulation of cellular component movement (BP)	1	7	6	34208	0.00122724	0.00487179	TGFBR3
71	GO:0060317	cardiac epithelial to mesenchymal transition (BP)	1	7	7	34208	0.00143166	0.00520965	TGFBR3
78	GO:0009750	response to fructose stimulus (BP)	1	7	7	34208	0.00143166	0.00520965	PIK3R1
100	GO:0070493	thrombin receptor signaling pathway (BP)	1	7	7	34208	0.00143166	0.00520965	HPGD
51	GO:0034695	response to prostaglandin E stimulus (BP)	1	7	8	34208	0.00163604	0.00522734	TGFBR3
96	GO:0060396	growth hormone receptor signaling pathway (BP)	1	7	8	34208	0.00163604	0.00522734	PIK3R1
102	GO:0060038	cardiac muscle cell proliferation (BP)	1	7	8	34208	0.00163604	0.00522734	TGFBR3
109	GO:0007567	parturition (BP)	1	7	8	34208	0.00163604	0.00522734	HPGD
38	GO:0045663	positive regulation of myoblast differentiation (BP)	1	7	9	34208	0.00184038	0.00547932	PIK3R1
66	GO:0030728	ovulation (BP)	1	7	9	34208	0.00184038	0.00547932	HPGD
99	GO:0001953	negative regulation of cell-matrix adhesion (BP)	1	7	9	34208	0.00184038	0.00547932	PIK3R1
15	GO:0042493	response to drug (BP)	2	7	301	34208	0.00157395	0.00557264	PIK3R1,TYMS
18	GO:0014065	phosphatidylinositol 3-kinase cascade (BP)	1	7	12	34208	0.0024532	0.00595128	PIK3R1
79	GO:0090004	positive regulation of establishment of protein localization in plasma membrane (BP)	1	7	12	34208	0.0024532	0.00595128	PIK3R1
91	GO:0010719	negative regulation of epithelial to mesenchymal transition (BP)	1	7	12	34208	0.0024532	0.00595128	TGFBR3
95	GO:0060389	pathway-restricted SMAD protein phosphorylation (BP)	1	7	12	34208	0.0024532	0.00595128	TGFBR3
108	GO:0006693	prostaglandin metabolic process (BP)	1	7	12	34208	0.0024532	0.00595128	HPGD
111	GO:0043393	regulation of protein binding (BP)	1	7	12	34208	0.0024532	0.00595128	TGFBR3
123	GO:0060216	definitive hemopoiesis (BP)	1	7	12	34208	0.0024532	0.00595128	TGFBR3
54	GO:0045089	positive regulation of innate immune response (BP)	1	7	13	34208	0.0026574	0.00621641	PLSCR1
93	GO:0048009	insulin-like growth factor receptor signaling pathway (BP)	1	7	13	34208	0.0026574	0.00621641	PIK3R1
13	GO:0010628	positive regulation of gene expression (BP)	2	7	104	34208	0.000190339	0.00623361	PLSCR1,PIK3R1
11	GO:0050730	regulation of peptidyl-tyrosine phosphorylation (BP)	1	7	11	34208	0.00224896	0.00626838	PDGFD
84	GO:0022408	negative regulation of cell-cell adhesion (BP)	1	7	11	34208	0.00224896	0.00626838	PIK3R1
94	GO:0060347	heart trabecula formation (BP)	1	7	11	34208	0.00224896	0.00626838	TGFBR3
49	GO:0031100	organ regeneration (BP)	2	7	53	34208	4.92149e-05	0.00644715	TGFBR3,TYMS
75	GO:0009165	nucleotide biosynthetic process (BP)	1	7	15	34208	0.00306569	0.00692423	TYMS
85	GO:0070848	response to growth factor stimulus (BP)	1	7	15	34208	0.00306569	0.00692423	PIK3R1
97	GO:0045071	negative regulation of viral genome replication (BP)	1	7	16	34208	0.00326978	0.00713903	PLSCR1
98	GO:0046854	phosphatidylinositol phosphorylation (BP)	1	7	16	34208	0.00326978	0.00713903	PIK3R1
72	GO:0045861	negative regulation of proteolysis (BP)	1	7	18	34208	0.00367786	0.00777097	PIK3R1
90	GO:0045671	negative regulation of osteoclast differentiation (BP)	1	7	18	34208	0.00367786	0.00777097	PIK3R1
76	GO:0030511	positive regulation of transforming growth factor beta receptor signaling pathway (BP)	1	7	19	34208	0.00388185	0.00807178	TGFBR3
67	GO:0000083	regulation of transcription involved in G1/S phase of mitotic cell cycle (BP)	1	7	20	34208	0.0040858	0.00823445	TYMS
89	GO:0001824	blastocyst development (BP)	1	7	20	34208	0.0040858	0.00823445	TGFBR3
92	GO:0034644	cellular response to UV (BP)	1	7	21	34208	0.00428971	0.00851442	PIK3R1
39	GO:0045776	negative regulation of blood pressure (BP)	1	7	22	34208	0.00449359	0.00878597	PIK3R1
60	GO:0048662	negative regulation of smooth muscle cell proliferation (BP)	1	7	23	34208	0.00469743	0.00904946	PIK3R1
61	GO:0006206	pyrimidine base metabolic process (BP)	1	7	24	34208	0.00490124	0.00917231	TYMS
62	GO:0033574	response to testosterone stimulus (BP)	1	7	24	34208	0.00490124	0.00917231	PIK3R1
48	GO:0046326	positive regulation of glucose import (BP)	1	7	25	34208	0.00510501	0.00928828	PIK3R1
87	GO:0001837	epithelial to mesenchymal transition (BP)	1	7	25	34208	0.00510501	0.00928828	TGFBR3
103	GO:0055010	ventricular cardiac muscle tissue morphogenesis (BP)	1	7	26	34208	0.00530874	0.00952665	TGFBR3
81	GO:0048589	developmental growth (BP)	1	7	27	34208	0.00551244	0.0096284	TYMS
86	GO:0032570	response to progesterone stimulus (BP)	1	7	27	34208	0.00551244	0.0096284	PIK3R1
6	GO:0045944	positive regulation of transcription from RNA polymerase II promoter (BP)	2	7	578	34208	0.00565763	0.00975196	PLSCR1,PIK3R1
25	GO:0043200	response to amino acid stimulus (BP)	1	7	29	34208	0.00591973	0.0100712	PIK3R1
14	GO:0071230	cellular response to amino acid stimulus (BP)	1	7	34	34208	0.00693733	0.0116512	PDGFD
70	GO:0006953	acute-phase response (BP)	1	7	37	34208	0.00754746	0.0125154	PLSCR1
37	GO:0050680	negative regulation of epithelial cell proliferation (BP)	1	7	40	34208	0.00815728	0.0128747	TGFBR3
41	GO:0030183	B cell differentiation (BP)	1	7	40	34208	0.00815728	0.0128747	PIK3R1
69	GO:0003007	heart morphogenesis (BP)	1	7	40	34208	0.00815728	0.0128747	TGFBR3
17	GO:0045786	negative regulation of cell cycle (BP)	1	7	41	34208	0.00836047	0.012885	HPGD
82	GO:0045768	positive regulation of anti-apoptosis (BP)	1	7	41	34208	0.00836047	0.012885	PIK3R1
44	GO:0030512	negative regulation of transforming growth factor beta receptor signaling pathway (BP)	1	7	39	34208	0.00795404	0.0130247	TGFBR3
29	GO:0051781	positive regulation of cell division (BP)	1	7	45	34208	0.00917291	0.0138121	PDGFD
57	GO:0030509	BMP signaling pathway (BP)	1	7	45	34208	0.00917291	0.0138121	TGFBR3
65	GO:0051607	defense response to virus (BP)	1	7	49	34208	0.00998478	0.0148637	PLSCR1
73	GO:0016049	cell growth (BP)	1	7	50	34208	0.0101877	0.0149953	TGFBR3
36	GO:0001568	blood vessel development (BP)	1	7	51	34208	0.0103905	0.015124	TGFBR3
21	GO:0051591	response to cAMP (BP)	1	7	52	34208	0.0105933	0.0152497	PIK3R1
5	GO:0051216	cartilage development (BP)	1	7	57	34208	0.0116068	0.0165271	TYMS
35	GO:0060021	palate development (BP)	1	7	62	34208	0.0126194	0.0177757	TGFBR3
40	GO:0006139	nucleobase-containing compound metabolic process (BP)	1	7	65	34208	0.0132266	0.0184328	TYMS
55	GO:0007565	female pregnancy (BP)	1	7	72	34208	0.014642	0.0201905	HPGD
16	GO:0055086	nucleobase-containing small molecule metabolic process (BP)	1	7	77	34208	0.0156519	0.020504	TYMS
74	GO:0006631	fatty acid metabolic process (BP)	1	7	77	34208	0.0156519	0.020504	HPGD
30	GO:0008543	fibroblast growth factor receptor signaling pathway (BP)	1	7	78	34208	0.0158538	0.0205628	PIK3R1
52	GO:0031295	T cell costimulation (BP)	1	7	75	34208	0.015248	0.0205927	PIK3R1
80	GO:0001889	liver development (BP)	1	7	75	34208	0.015248	0.0205927	TGFBR3
83	GO:0007173	epidermal growth factor receptor signaling pathway (BP)	1	7	76	34208	0.01545	0.0206525	PIK3R1
7	GO:0051384	response to glucocorticoid stimulus (BP)	1	7	84	34208	0.0170643	0.0217032	TYMS
45	GO:0001934	positive regulation of protein phosphorylation (BP)	1	7	84	34208	0.0170643	0.0217032	PIK3R1
20	GO:0050852	T cell receptor signaling pathway (BP)	1	7	87	34208	0.0176691	0.0222563	PIK3R1
22	GO:0007584	response to nutrient (BP)	1	7	89	34208	0.0180722	0.0223345	PIK3R1
53	GO:0032355	response to estradiol stimulus (BP)	1	7	89	34208	0.0180722	0.0223345	PIK3R1
32	GO:0051092	positive regulation of NF-kappaB transcription factor activity (BP)	1	7	92	34208	0.0186764	0.0226538	TGFBR3
50	GO:0045471	response to ethanol (BP)	1	7	92	34208	0.0186764	0.0226538	PIK3R1
27	GO:0007243	intracellular protein kinase cascade (BP)	1	7	94	34208	0.0190791	0.0229299	TGFBR3
24	GO:0006006	glucose metabolic process (BP)	1	7	98	34208	0.019884	0.02368	PIK3R1
3	GO:0030335	positive regulation of cell migration (BP)	1	7	105	34208	0.0212912	0.0249031	PIK3R1
9	GO:0016477	cell migration (BP)	1	7	105	34208	0.0212912	0.0249031	TGFBR3
42	GO:0050900	leukocyte migration (BP)	1	7	106	34208	0.0214921	0.0249156	PIK3R1
56	GO:0006461	protein complex assembly (BP)	1	7	111	34208	0.022496	0.0258507	TGFBR3
47	GO:0007568	aging (BP)	1	7	114	34208	0.0230979	0.0263116	TYMS
28	GO:0008286	insulin receptor signaling pathway (BP)	1	7	139	34208	0.0281017	0.0317355	PIK3R1
34	GO:0000082	G1/S transition of mitotic cell cycle (BP)	1	7	145	34208	0.0292993	0.0328052	TYMS
59	GO:0006260	DNA replication (BP)	1	7	152	34208	0.0306949	0.0340766	TYMS
23	GO:0001666	response to hypoxia (BP)	1	7	175	34208	0.0352685	0.0388249	TGFBR3
8	GO:0043065	positive regulation of apoptotic process (BP)	1	7	178	34208	0.0358636	0.0391511	PIK3R1
31	GO:0048011	nerve growth factor receptor signaling pathway (BP)	1	7	215	34208	0.0431784	0.0467468	PIK3R1

## Sheet: cc
Id	Items	Items_Details	Support	List size	Reference Support	Reference size	Hyp	Hyp_c	Genes
27	GO:0034673	inhibin-betaglycan-ActRII complex (CC)	1	7	3	34208	0.000613784	0.00593324	TGFBR3
28	GO:0005943	1-phosphatidylinositol-4-phosphate 3-kinase, class IA complex (CC)	1	7	1	34208	0.00020463	0.00593428	PIK3R1
18	GO:0005829	cytosol (CC)	4	7	2146	34208	0.000463577	0.00672187	PLSCR1,PIK3R1,HPGD,TYMS
26	GO:0005942	phosphatidylinositol 3-kinase complex (CC)	1	7	13	34208	0.0026574	0.0154129	PIK3R1
4	GO:0005625	soluble fraction (CC)	2	7	390	34208	0.00262143	0.0190054	PIK3R1,TYMS

## Sheet: mf
Id	Items	Items_Details	Support	List size	Reference Support	Reference size	Hyp	Hyp_c	Genes
18	GO:0048603	fibroblast growth factor 2 binding (MF)	1	7	5	34208	0.00102279	0.00477304	TGFBR3
35	GO:0042609	CD4 receptor binding (MF)	1	7	5	34208	0.00102279	0.00477304	PLSCR1
45	GO:0043125	ErbB-3 class receptor binding (MF)	1	7	5	34208	0.00102279	0.00477304	PIK3R1
47	GO:0043559	insulin binding (MF)	1	7	5	34208	0.00102279	0.00477304	PIK3R1
50	GO:0004957	prostaglandin E receptor activity (MF)	1	7	5	34208	0.00102279	0.00477304	HPGD
54	GO:0005168	neurotrophin TRKA receptor binding (MF)	1	7	5	34208	0.00102279	0.00477304	PIK3R1
51	GO:0004799	thymidylate synthase activity (MF)	1	7	1	34208	0.00020463	0.00572965	TYMS
55	GO:0070123	transforming growth factor beta receptor activity, type III (MF)	1	7	1	34208	0.00020463	0.00572965	TGFBR3
44	GO:0005114	type II transforming growth factor beta receptor binding (MF)	1	7	7	34208	0.00143166	0.00616715	TGFBR3
31	GO:0043560	insulin receptor substrate binding (MF)	1	7	12	34208	0.0024532	0.00723048	PIK3R1
37	GO:0048185	activin binding (MF)	1	7	12	34208	0.0024532	0.00723048	TGFBR3
49	GO:0070403	NAD+ binding (MF)	1	7	12	34208	0.0024532	0.00723048	HPGD
40	GO:0035014	phosphatidylinositol 3-kinase regulator activity (MF)	1	7	4	34208	0.000818307	0.00763753	PIK3R1
41	GO:0046935	1-phosphatidylinositol-3-kinase regulator activity (MF)	1	7	4	34208	0.000818307	0.00763753	PIK3R1
53	GO:0017128	phospholipid scramblase activity (MF)	1	7	4	34208	0.000818307	0.00763753	PLSCR1
52	GO:0016404	15-hydroxyprostaglandin dehydrogenase (NAD+) activity (MF)	1	7	2	34208	0.000409225	0.00763887	HPGD
29	GO:0046934	phosphatidylinositol-4,5-bisphosphate 3-kinase activity (MF)	1	7	11	34208	0.00224896	0.00787137	PIK3R1
36	GO:0005160	transforming growth factor beta receptor binding (MF)	1	7	11	34208	0.00224896	0.00787137	TGFBR3
48	GO:0050431	transforming growth factor beta binding (MF)	1	7	11	34208	0.00224896	0.00787137	TGFBR3
38	GO:0005159	insulin-like growth factor receptor binding (MF)	1	7	14	34208	0.00286156	0.00801238	PIK3R1
34	GO:0005542	folic acid binding (MF)	1	7	15	34208	0.00306569	0.00817518	TYMS
26	GO:0005024	transforming growth factor beta-activated receptor activity (MF)	1	7	16	34208	0.00326978	0.00832309	TGFBR3
39	GO:0005539	glycosaminoglycan binding (MF)	1	7	19	34208	0.00388185	0.00869534	TGFBR3
42	GO:0005154	epidermal growth factor receptor binding (MF)	1	7	19	34208	0.00388185	0.00869534	PLSCR1
4	GO:0005545	1-phosphatidylinositol binding (MF)	1	7	23	34208	0.00469743	0.00876854	PIK3R1
25	GO:0051117	ATPase binding (MF)	1	7	23	34208	0.00469743	0.00876854	PIK3R1
33	GO:0048037	cofactor binding (MF)	1	7	21	34208	0.00428971	0.00889718	TYMS
43	GO:0030971	receptor tyrosine kinase binding (MF)	1	7	21	34208	0.00428971	0.00889718	PIK3R1
30	GO:0043548	phosphatidylinositol 3-kinase binding (MF)	1	7	18	34208	0.00367786	0.00895479	PIK3R1
46	GO:0015026	coreceptor activity (MF)	1	7	22	34208	0.00449359	0.00898718	TGFBR3
7	GO:0030331	estrogen receptor binding (MF)	1	7	25	34208	0.00510501	0.00922195	PIK3R1
28	GO:0005158	insulin receptor binding (MF)	1	7	29	34208	0.00591973	0.0103595	PIK3R1
22	GO:0051219	phosphoprotein binding (MF)	1	7	31	34208	0.00632688	0.0107365	PIK3R1
12	GO:0051287	NAD binding (MF)	1	7	38	34208	0.00775077	0.0124012	HPGD
27	GO:0046332	SMAD binding (MF)	1	7	37	34208	0.00754746	0.0124311	TGFBR3
15	GO:0001077	RNA polymerase II core promoter proximal region sequence-specific DNA binding transcription factor activity involved in positive regulation of transcription (MF)	1	7	41	34208	0.00836047	0.0126537	PLSCR1
19	GO:0019903	protein phosphatase binding (MF)	1	7	40	34208	0.00815728	0.0126891	PIK3R1
21	GO:0030165	PDZ domain binding (MF)	1	7	84	34208	0.0170643	0.0251474	TGFBR3
23	GO:0031625	ubiquitin protein ligase binding (MF)	1	7	112	34208	0.0226967	0.0325901	PIK3R1
32	GO:0017124	SH3 domain binding (MF)	1	7	120	34208	0.0243009	0.0340212	PLSCR1
17	GO:0008201	heparin binding (MF)	1	7	124	34208	0.0251021	0.0342858	TGFBR3
11	GO:0008168	methyltransferase activity (MF)	1	7	141	34208	0.028501	0.0380014	TYMS
24	GO:0005516	calmodulin binding (MF)	1	7	148	34208	0.0298976	0.0389365	PIK3R1
8	GO:0019904	protein domain specific binding (MF)	1	7	162	34208	0.0326857	0.0397913	PIK3R1
9	GO:0008083	growth factor activity (MF)	1	7	160	34208	0.0322878	0.0401804	PDGFD
20	GO:0008022	protein C-terminus binding (MF)	1	7	159	34208	0.0320888	0.0408403	PIK3R1
16	GO:0019899	enzyme binding (MF)	1	7	189	34208	0.0380433	0.0453282	PLSCR1

## Sheet: kegg
Id	Items	Items_Details	Support	List size	Reference Support	Reference size	Hyp	Hyp_c	Genes
22	Kegg:05215	Prostate cancer	2	7	88	34208	0.00013625	0.0029975	PDGFD,PIK3R1
24	Kegg:05218	Melanoma	2	7	70	34208	8.61083e-05	0.00378876	PDGFD,PIK3R1
6	Kegg:04810	Regulation of actin cytoskeleton	2	7	209	34208	0.000764569	0.00841026	PDGFD,PIK3R1
17	Kegg:04510	Focal adhesion	2	7	197	34208	0.000679889	0.00997171	PDGFD,PIK3R1
31	Kegg:05142	Chagas disease (American trypanosomiasis)	1	7	102	34208	0.0206883	0.0284464	PIK3R1
39	Kegg:05146	Amoebiasis	1	7	102	34208	0.0206883	0.0284464	PIK3R1
4	Kegg:00240	Pyrimidine metabolism	1	7	93	34208	0.0188778	0.0286421	TYMS
1	Kegg:05160	Hepatitis C	1	7	133	34208	0.0269028	0.0288713	PIK3R1
2	Kegg:04910	Insulin signaling pathway	1	7	133	34208	0.0269028	0.0288713	PIK3R1
18	Kegg:04660	T cell receptor signaling pathway	1	7	107	34208	0.021693	0.0289239	PIK3R1
25	Kegg:04540	Gap junction	1	7	88	34208	0.0178707	0.0291226	PDGFD
5	Kegg:04666	Fc gamma R-mediated phagocytosis	1	7	92	34208	0.0186764	0.0293487	PIK3R1
34	Kegg:04380	Osteoclast differentiation	1	7	126	34208	0.0255025	0.0295292	PIK3R1
20	Kegg:04670	Leukocyte transendothelial migration	1	7	113	34208	0.0228973	0.0296319	PIK3R1
14	Kegg:05162	Measles	1	7	130	34208	0.0263029	0.029675	PIK3R1
35	Kegg:04012	ErbB signaling pathway	1	7	87	34208	0.0176691	0.0299016	PIK3R1
13	Kegg:04620	Toll-like receptor signaling pathway	1	7	101	34208	0.0204873	0.030048	PIK3R1
16	Kegg:04650	Natural killer cell mediated cytotoxicity	1	7	125	34208	0.0253023	0.0300892	PIK3R1
0	Kegg:04722	Neurotrophin signaling pathway	1	7	124	34208	0.0251021	0.0306803	PIK3R1
26	Kegg:04914	Progesterone-mediated oocyte maturation	1	7	86	34208	0.0174676	0.0307429	PIK3R1
30	Kegg:04210	Apoptosis	1	7	86	34208	0.0174676	0.0307429	PIK3R1
8	Kegg:04664	Fc epsilon RI signaling pathway	1	7	77	34208	0.0156519	0.0313038	PIK3R1
9	Kegg:05145	Toxoplasmosis	1	7	123	34208	0.0249018	0.0313052	PIK3R1
43	Kegg:00670	One carbon pool by folate	1	7	18	34208	0.00367786	0.0323652	TYMS
3	Kegg:04630	Jak-STAT signaling pathway	1	7	153	34208	0.0308942	0.0323653	PIK3R1
15	Kegg:04070	Phosphatidylinositol signaling system	1	7	76	34208	0.01545	0.0323714	PIK3R1
27	Kegg:05222	Small cell lung cancer	1	7	84	34208	0.0170643	0.0326448	PIK3R1
7	Kegg:04370	VEGF signaling pathway	1	7	75	34208	0.015248	0.0335457	PIK3R1
19	Kegg:04662	B cell receptor signaling pathway	1	7	75	34208	0.015248	0.0335457	PIK3R1
37	Kegg:05220	Chronic myeloid leukemia	1	7	73	34208	0.014844	0.0362854	PIK3R1
28	Kegg:05211	Renal cell carcinoma	1	7	70	34208	0.0142377	0.0368506	PIK3R1
33	Kegg:05212	Pancreatic cancer	1	7	70	34208	0.0142377	0.0368506	PIK3R1
36	Kegg:05100	Bacterial invasion of epithelial cells	1	7	70	34208	0.0142377	0.0368506	PIK3R1
12	Kegg:04062	Chemokine signaling pathway	1	7	186	34208	0.0374492	0.0383202	PIK3R1
42	Kegg:05214	Glioma	1	7	63	34208	0.0128218	0.0402972	PIK3R1
41	Kegg:05221	Acute myeloid leukemia	1	7	57	34208	0.0116068	0.0425583	PIK3R1
32	Kegg:05210	Colorectal cancer	1	7	62	34208	0.0126194	0.0427119	PIK3R1
11	Kegg:05223	Non-small cell lung cancer	1	7	53	34208	0.0107961	0.0431843	PIK3R1
29	Kegg:04150	mTOR signaling pathway	1	7	52	34208	0.0105933	0.0466106	PIK3R1
38	Kegg:05213	Endometrial cancer	1	7	52	34208	0.0105933	0.0466106	PIK3R1
